# Supplementary material for: 2-[4-(2-Hy­droxy­eth­oxy)phenyl]-4,4,5,5-tetra­methyl-2-imidazoline-1-oxyl 3-oxide
Source: Acta Crystallogr Sect E Struct Rep Online. 2011 Nov 19;67(Pt 12):o3348. doi: 10.1107/S160053681104815X (PMC3238993; doi:10.1107/S160053681104815X)
Supplement: Supplementary file 2 [file e-67-o3348-Isup2.hkl]

# 
# h,k,l, Fc-squared, Fo-squared, sigma(Fo-squared) and status flag 
# 
data_I
_shelx_title ' Pbca in Pbca' 
_shelx_refln_list_code          4 
_shelx_F_calc_maximum      368.78 
_exptl_crystal_F_000      1256.00 
_reflns_d_resolution_high  0.8255 
 
loop_ 
 _symmetry_equiv_pos_as_xyz 
 'x, y, z' 
 '-x+1/2, -y, z+1/2' 
 '-x, y+1/2, -z+1/2' 
 'x+1/2, -y+1/2, -z' 
 '-x, -y, -z' 
 'x-1/2, y, -z-1/2' 
 'x, -y-1/2, z-1/2' 
 '-x-1/2, y-1/2, z' 
 
_cell_length_a     8.8691 
_cell_length_b    16.0497 
_cell_length_c    20.9254 
_cell_angle_alpha  90.000 
_cell_angle_beta   90.000 
_cell_angle_gamma  90.000 
 
_shelx_F_squared_multiplier     1.000 
 
loop_ 
 _refln_index_h 
 _refln_index_k 
 _refln_index_l 
 _refln_F_squared_calc 
 _refln_F_squared_meas 
 _refln_F_squared_sigma 
 _refln_observed_status 
   2   0   0   136000.47   114448.01   5418.56 o 
   4   0   0      205.54      197.48     14.30 o 
   6   0   0     2014.58     2023.15    101.92 o 
   8   0   0     1459.81     1610.36    103.39 o 
  10   0   0      118.53      187.56     37.75 o 
   2   1   0    20380.31    20152.96    739.40 o 
   4   1   0      235.91      317.47     14.24 o 
   6   1   0     2458.44     2195.56     84.95 o 
   8   1   0      792.11      884.66     43.75 o 
   0   2   0     7129.92     6393.40    528.46 o 
   2   2   0      200.13      220.00     19.58 o 
   4   2   0      367.21      489.81     19.56 o 
   6   2   0      477.27      480.16     20.50 o 
   8   2   0      153.04      139.24     14.59 o 
   2   3   0       64.37       74.78      5.15 o 
   4   3   0        1.65       -4.27      4.14 o 
   6   3   0      508.09      462.18     23.33 o 
   8   3   0      179.77      154.37     19.78 o 
  10   3   0       58.31       47.18     28.31 o 
   0   4   0     6382.62     6616.57    314.61 o 
   2   4   0     3655.12     3437.15    143.32 o 
   4   4   0     2554.17     2687.95    102.32 o 
   6   4   0        3.38        6.30      6.45 o 
   8   4   0      148.22      162.28     18.89 o 
  10   4   0      168.66      172.39     28.03 o 
   2   5   0     3527.77     3385.76    141.83 o 
   4   5   0      435.32      571.32     22.05 o 
   6   5   0        0.79       -1.46      6.99 o 
   8   5   0       14.30       14.92     10.87 o 
  10   5   0        4.91      -10.80     17.69 o 
   0   6   0     4383.32     3933.77    188.63 o 
   2   6   0      236.96      219.86     13.37 o 
   4   6   0     2915.57     3053.84    116.24 o 
   6   6   0      262.22      300.02     20.02 o 
   8   6   0      175.31      190.27     20.77 o 
  10   6   0      153.24      202.54     31.40 o 
   2   7   0     2879.56     3079.91    129.90 o 
   4   7   0      215.67      222.43     15.01 o 
   6   7   0      137.02      158.04     15.66 o 
   8   7   0      267.71      278.92     25.15 o 
  10   7   0      122.51      111.09     34.80 o 
   0   8   0     2551.84     2524.83    122.58 o 
   2   8   0     1746.90     1629.88     71.18 o 
   4   8   0     1613.47     1666.08     74.00 o 
   6   8   0      108.41      111.77     17.45 o 
   8   8   0      294.97      240.90     23.98 o 
   2   9   0       19.49       23.64      8.67 o 
   4   9   0       62.21       97.33     11.02 o 
   6   9   0       23.69       15.68      9.19 o 
   8   9   0        0.16       -2.95     11.94 o 
   0  10   0     1089.67     1156.49     59.23 o 
   2  10   0      262.88      275.07     17.22 o 
   4  10   0       66.68       63.94     10.11 o 
   6  10   0       61.16       92.22     13.29 o 
   8  10   0       35.55      -10.65     11.54 o 
   2  11   0      248.12      299.59     18.80 o 
   4  11   0       20.74       16.89      8.68 o 
   6  11   0       50.43       19.54      9.75 o 
   8  11   0       60.86       31.79     27.79 o 
   0  12   0       31.83       21.75     10.40 o 
   2  12   0      315.47      329.12     20.91 o 
   4  12   0      553.97      572.67     32.52 o 
   6  12   0       22.67       22.22     11.25 o 
   8  12   0       70.80       25.95     15.44 o 
   2  13   0      606.40      544.17     58.23 o 
   4  13   0      102.44       92.84     13.53 o 
   6  13   0        9.77       20.98     15.66 o 
   0  14   0        0.02      -19.46     12.98 o 
   2  14   0      373.67      367.16     36.49 o 
   4  14   0       60.69       59.94     12.36 o 
   6  14   0      137.73      132.02     17.06 o 
   2  15   0      170.08      196.87     24.72 o 
   4  15   0       56.52       80.52     30.14 o 
   6  15   0        0.59        4.52     13.77 o 
   0  16   0      127.39      123.86     29.49 o 
   2  16   0        5.04        0.86     13.74 o 
   4  16   0       33.68       40.59     13.08 o 
   6  16   0       59.51       31.43     16.31 o 
   2  17   0      174.48      244.96     67.24 o 
   4  17   0        1.18       -1.99     14.00 o 
   0  18   0      186.88      195.81     40.11 o 
   2  18   0      116.17      122.18     33.62 o 
   4  18   0        2.33        8.53     15.82 o 
   2  19   0      282.14      214.80     29.89 o 
   1   1   1     2614.26     2342.45     86.93 o 
   2   1   1    34759.11    32849.88    812.35 o 
   3   1   1      179.53      213.52      7.21 o 
   4   1   1     4480.94     4676.97    117.52 o 
   5   1   1     2316.22     2248.09     58.12 o 
   6   1   1      398.92      383.76     12.99 o 
   7   1   1        5.34       10.17      4.74 o 
   8   1   1       29.53       37.70      7.34 o 
   9   1   1        2.29        3.16      9.00 o 
  10   1   1       81.13       37.75     24.77 o 
   0   2   1      235.59      236.62     15.41 o 
   1   2   1     3606.71     3371.86     98.77 o 
   2   2   1    13179.71    12948.39    321.33 o 
   3   2   1      273.51      267.25     11.05 o 
   4   2   1     3634.47     3767.22     95.01 o 
   5   2   1       34.84       46.45      4.61 o 
   6   2   1      434.86      393.40     13.35 o 
   7   2   1      106.01      123.19      7.41 o 
   8   2   1      295.64      323.03     15.43 o 
   9   2   1      138.32      169.00     17.18 o 
  10   2   1       16.33        9.55     17.08 o 
   1   3   1     1120.03     1104.54     33.23 o 
   2   3   1     5876.05     5742.98    158.56 o 
   3   3   1       21.34       44.08      3.07 o 
   4   3   1     5659.98     5845.28    146.68 o 
   5   3   1      120.70      114.02      6.11 o 
   6   3   1     1865.78     1969.27     51.85 o 
   7   3   1      146.97      133.98     10.18 o 
   8   3   1      126.51      132.57     11.17 o 
   9   3   1       11.85       11.98     10.54 o 
  10   3   1        6.79       16.92     24.09 o 
   0   4   1     2727.91     2670.12     90.53 o 
   1   4   1     2038.88     1830.20     54.43 o 
   2   4   1       62.98       62.14      3.91 o 
   3   4   1     4424.98     4447.20    117.27 o 
   4   4   1     1249.78     1210.78     32.00 o 
   5   4   1     4017.65     4042.91    102.43 o 
   6   4   1       14.01        8.96      4.51 o 
   7   4   1      115.66      145.71      9.77 o 
   8   4   1        0.16       -6.05      6.45 o 
   9   4   1       33.32       34.27     10.54 o 
  10   4   1      182.75      250.64     26.51 o 
   1   5   1      607.13      589.57     15.92 o 
   2   5   1     2807.03     2836.58     79.42 o 
   3   5   1      710.42      724.74     20.85 o 
   4   5   1       61.14       71.29      5.91 o 
   5   5   1      714.54      755.85     22.69 o 
   6   5   1      975.47      985.45     33.14 o 
   7   5   1       50.92       48.96      7.42 o 
   8   5   1       51.01       59.33      9.03 o 
   9   5   1       24.29       41.64     11.11 o 
  10   5   1       91.57       97.08     20.41 o 
   0   6   1      579.36      579.99     21.35 o 
   1   6   1     2200.94     2292.53     58.09 o 
   2   6   1      267.45      243.77     11.89 o 
   3   6   1     2350.29     2478.00     70.35 o 
   4   6   1     1697.54     1723.20     47.45 o 
   5   6   1     1065.49     1102.13     35.99 o 
   6   6   1      163.94      171.15     15.21 o 
   7   6   1      179.88      172.43     12.05 o 
   8   6   1       30.75       21.21     10.90 o 
   9   6   1        0.07        0.86      9.63 o 
  10   6   1        0.56       -7.17     14.46 o 
   1   7   1     1199.00     1186.83     29.65 o 
   2   7   1       80.54      115.09      6.05 o 
   3   7   1     1472.75     1583.12     46.25 o 
   4   7   1        6.94       11.32      5.67 o 
   5   7   1      174.52      180.29     10.20 o 
   6   7   1      156.43      166.58     10.54 o 
   7   7   1       17.69       10.51      8.19 o 
   8   7   1       86.46      108.04     12.15 o 
   9   7   1        2.02      -10.78      9.46 o 
  10   7   1        7.78       -9.13     14.52 o 
   0   8   1      438.08      438.67     17.49 o 
   1   8   1       97.14       68.77      4.05 o 
   2   8   1      284.00      318.58     10.86 o 
   3   8   1      191.49      195.70      9.74 o 
   4   8   1      554.62      526.60     19.48 o 
   5   8   1       93.72      102.29      8.08 o 
   6   8   1       11.43       19.81      6.36 o 
   7   8   1       51.46       44.41      8.83 o 
   8   8   1        0.44       -0.63      7.90 o 
   9   8   1       34.10       33.66     15.83 o 
   1   9   1      303.63      337.74     10.24 o 
   2   9   1      980.16     1016.92     32.72 o 
   3   9   1       76.53       84.02      6.91 o 
   4   9   1      106.24      117.25      8.40 o 
   5   9   1       20.80        5.07      6.54 o 
   6   9   1        2.54       -8.12      5.41 o 
   7   9   1      179.95      140.13     11.59 o 
   8   9   1       49.18       56.51     11.61 o 
   9   9   1       27.07       21.58     10.28 o 
   0  10   1      110.26       91.17      7.91 o 
   1  10   1       51.66       57.61      5.18 o 
   2  10   1        7.14       -2.19      4.06 o 
   3  10   1       34.83       29.15      5.63 o 
   4  10   1      204.41      198.02     11.10 o 
   5  10   1       10.97        6.52      5.61 o 
   6  10   1       14.10        6.35      6.39 o 
   7  10   1        2.78        1.11      7.38 o 
   8  10   1       34.11       43.48     10.64 o 
   9  10   1        0.32      -10.40      9.03 o 
   1  11   1       12.62       15.41      4.72 o 
   2  11   1      195.85      163.48      9.99 o 
   3  11   1       11.16        5.68      5.04 o 
   4  11   1        0.01        0.90      5.41 o 
   5  11   1       41.70       37.01      7.26 o 
   6  11   1       86.37       88.30      9.57 o 
   7  11   1       27.36       26.31      8.67 o 
   8  11   1        4.19       -6.76      8.79 o 
   0  12   1       63.13       83.81      9.95 o 
   1  12   1       76.09       71.56      6.79 o 
   2  12   1      178.16      177.68     10.29 o 
   3  12   1       54.71       39.74      7.24 o 
   4  12   1      414.10      331.36     15.80 o 
   5  12   1       13.73       12.35      6.69 o 
   6  12   1       84.18       66.35      9.26 o 
   7  12   1        4.98       -4.63      8.19 o 
   8  12   1       20.38       14.22     10.24 o 
   1  13   1        6.32       -0.85      6.28 o 
   2  13   1        4.32       -4.45      5.54 o 
   3  13   1       49.80       67.89      8.21 o 
   4  13   1      361.91      345.14     16.39 o 
   5  13   1        1.47       -2.25      6.47 o 
   6  13   1      248.03      281.29     17.85 o 
   7  13   1       11.33       13.46     11.61 o 
   0  14   1      485.61      454.63     47.18 o 
   1  14   1      743.90      691.78     29.10 o 
   2  14   1      167.69      173.87     12.13 o 
   3  14   1      193.47      215.53     17.50 o 
   4  14   1        3.78       -3.21      6.69 o 
   5  14   1       22.24       15.11      8.44 o 
   6  14   1       16.07       26.45     11.12 o 
   7  14   1        0.08        7.13     12.13 o 
   1  15   1        4.81       -2.80      8.86 o 
   2  15   1      139.67      122.65     11.69 o 
   3  15   1       71.82       48.97     12.21 o 
   4  15   1       60.47       46.52     10.21 o 
   5  15   1       28.81       37.67      9.08 o 
   6  15   1        6.52       -1.53      8.73 o 
   0  16   1      108.05       89.37     28.90 o 
   1  16   1       30.77       56.46     12.65 o 
   2  16   1        9.71       12.19     11.75 o 
   3  16   1        0.18       -8.81      8.46 o 
   4  16   1      158.55      175.37     14.00 o 
   5  16   1       12.90       11.39      8.71 o 
   6  16   1       71.14       40.17     11.49 o 
   1  17   1        1.60        3.34     10.31 o 
   2  17   1        0.27       10.87     10.26 o 
   3  17   1       10.21        2.07     12.00 o 
   4  17   1       20.77       23.56     10.88 o 
   5  17   1        2.46        3.95      9.56 o 
   0  18   1      441.27      509.59     46.71 o 
   1  18   1       66.36       71.59     14.06 o 
   2  18   1        6.33        7.59     10.96 o 
   3  18   1        0.02        8.59     11.91 o 
   4  18   1        8.48      -11.84     10.94 o 
   1  19   1        0.67       -2.07     12.26 o 
   2  19   1        0.13        7.10     11.98 o 
   1   0   2     1136.28     1074.66     45.12 o 
   2   0   2      294.27      331.78     14.23 o 
   3   0   2     7719.96     7205.17    265.85 o 
   4   0   2     4635.60     4595.93    171.01 o 
   5   0   2      118.89      137.75      9.66 o 
   6   0   2     1366.78     1328.40     59.70 o 
   7   0   2       80.43       96.20     11.18 o 
   8   0   2      182.34      143.55     13.03 o 
   9   0   2      144.99       97.35     20.02 o 
  10   0   2      126.51      180.48     36.57 o 
   1   1   2      882.28      848.78     29.44 o 
   2   1   2     1418.48     1305.26     33.39 o 
   3   1   2     4865.17     4552.57    114.16 o 
   4   1   2      477.62      417.86     12.07 o 
   5   1   2      356.32      312.25     10.23 o 
   6   1   2        2.10       -2.30      3.46 o 
   7   1   2      797.30      770.49     23.93 o 
   8   1   2       24.05       24.67      7.74 o 
   9   1   2        0.49        9.20      7.26 o 
  10   1   2       30.14       26.61     23.59 o 
   0   2   2    25987.38    23820.57    873.09 o 
   1   2   2    19035.79    17410.72    504.94 o 
   2   2   2    11998.01    11358.53    281.55 o 
   3   2   2     4824.70     4542.95    113.69 o 
   4   2   2     1052.28      978.90     27.65 o 
   5   2   2       32.54       35.42      4.23 o 
   6   2   2       49.98       65.98      5.61 o 
   7   2   2        0.48       -2.52      4.47 o 
   8   2   2       17.74       30.69      7.60 o 
   9   2   2        9.25        2.50      7.94 o 
  10   2   2        0.08       13.13     16.25 o 
   1   3   2     8201.64     7664.62    199.66 o 
   2   3   2    12930.99    12237.02    318.61 o 
   3   3   2     5217.03     5308.03    127.17 o 
   4   3   2      680.85      578.28     15.75 o 
   5   3   2      210.43      210.52      7.80 o 
   6   3   2      571.81      567.33     16.51 o 
   7   3   2      844.40      810.01     26.42 o 
   8   3   2      184.66      208.42     14.33 o 
   9   3   2        6.23        6.77     10.16 o 
  10   3   2        1.76       -3.64     11.28 o 
   0   4   2     5326.01     5434.86    200.34 o 
   1   4   2      162.68      161.88      6.06 o 
   2   4   2      633.39      670.17     19.03 o 
   3   4   2      228.75      207.02      8.83 o 
   4   4   2     2162.19     2294.27     56.33 o 
   5   4   2       27.19       21.18      3.55 o 
   6   4   2       89.91       76.79      6.12 o 
   7   4   2      145.71      157.27     10.18 o 
   8   4   2      319.24      337.37     17.57 o 
   9   4   2       91.89       77.08     14.40 o 
  10   4   2       65.20       67.36     15.03 o 
   1   5   2     1665.84     1668.17     42.60 o 
   2   5   2     5368.29     5258.48    145.51 o 
   3   5   2     1702.47     1845.61     49.77 o 
   4   5   2     2023.86     2070.25     55.80 o 
   5   5   2        2.07       10.36      4.09 o 
   6   5   2       69.35       95.34      7.16 o 
   7   5   2       56.34       39.25      7.76 o 
   8   5   2       48.73       40.12      8.56 o 
   9   5   2        1.13        1.32     10.49 o 
  10   5   2       15.88       19.76     13.10 o 
   0   6   2      305.57      279.77     11.87 o 
   1   6   2      747.92      793.59     21.23 o 
   2   6   2      183.18      152.40      6.16 o 
   3   6   2      842.05      833.83     25.51 o 
   4   6   2       57.71       59.47      4.43 o 
   5   6   2      581.96      634.34     20.91 o 
   6   6   2       13.04       13.78      5.54 o 
   7   6   2      162.00      181.48     12.36 o 
   8   6   2       69.25       57.31     11.93 o 
   9   6   2      129.03      207.35     26.90 o 
  10   6   2       20.83       15.67     13.37 o 
   1   7   2      935.93      950.33     25.28 o 
   2   7   2     4640.51     4830.33    127.32 o 
   3   7   2     2043.27     2003.81     57.75 o 
   4   7   2      551.91      559.09     20.21 o 
   5   7   2       45.46       42.25      6.18 o 
   6   7   2       65.82       76.86      7.82 o 
   7   7   2      223.36      207.22     13.51 o 
   8   7   2        2.33       -5.97      6.84 o 
   9   7   2       48.63       62.94     15.49 o 
   0   8   2     4390.88     4546.42    169.22 o 
   1   8   2        7.48       15.58      2.81 o 
   2   8   2     1320.19     1311.33     34.32 o 
   3   8   2        5.62        0.18      3.90 o 
   4   8   2      344.23      348.53     15.22 o 
   5   8   2       59.69       52.88      7.00 o 
   6   8   2       29.81       23.86      8.58 o 
   7   8   2       33.45       32.67      8.08 o 
   8   8   2       23.22       13.40      8.09 o 
   9   8   2       12.69       -8.98      9.63 o 
   1   9   2        6.92        6.69      3.11 o 
   2   9   2       44.84       53.78      4.95 o 
   3   9   2       23.04       23.78      4.94 o 
   4   9   2       82.97       99.39      7.95 o 
   5   9   2       13.49        8.31      5.90 o 
   6   9   2       20.83       14.30      6.31 o 
   7   9   2       10.52        6.98      7.56 o 
   8   9   2       19.33       32.44      9.53 o 
   9   9   2       21.20       20.42     11.74 o 
   0  10   2      263.61      271.89     15.21 o 
   1  10   2      207.49      243.78      9.58 o 
   2  10   2       52.73       47.07      5.99 o 
   3  10   2      368.51      410.28     16.58 o 
   4  10   2       25.87       25.52      6.99 o 
   5  10   2      324.22      272.74     14.18 o 
   6  10   2       44.00       48.37      8.82 o 
   7  10   2       15.04       -6.10      8.43 o 
   8  10   2       60.53       53.04     10.80 o 
   9  10   2        9.75       -8.22     14.03 o 
   1  11   2        5.82        0.01      4.13 o 
   2  11   2        0.86       -2.25      4.33 o 
   3  11   2      220.63      198.15     10.80 o 
   4  11   2       61.91       77.47      8.01 o 
   5  11   2       42.12       39.55      7.54 o 
   6  11   2        1.84        3.41      7.17 o 
   7  11   2      137.08      156.59     13.21 o 
   8  11   2        0.54       -7.79      8.59 o 
   0  12   2        3.47        1.76      6.58 o 
   1  12   2      527.29      525.62     19.27 o 
   2  12   2       17.15       17.57      5.81 o 
   3  12   2      353.23      317.50     14.83 o 
   4  12   2      103.60      113.78      9.62 o 
   5  12   2      158.31      174.20     11.78 o 
   6  12   2       16.49       12.78      7.89 o 
   7  12   2       30.08       32.39      9.43 o 
   8  12   2        0.15      -11.95      9.26 o 
   1  13   2        0.05        0.37      5.57 o 
   2  13   2       11.34       15.35      6.41 o 
   3  13   2      691.30      743.82     26.93 o 
   4  13   2       50.69       51.62      8.10 o 
   5  13   2       46.10       53.38      8.61 o 
   6  13   2       12.83       17.32      8.60 o 
   7  13   2       84.27       94.00     15.55 o 
   0  14   2       71.57       82.47     21.82 o 
   1  14   2       86.29       97.60     11.58 o 
   2  14   2       32.67       36.44      7.85 o 
   3  14   2       58.66       38.70      7.79 o 
   4  14   2       72.85       61.98      8.81 o 
   5  14   2      132.72       92.12     10.39 o 
   6  14   2       42.17       39.23      9.98 o 
   7  14   2       21.15       -0.48      9.02 o 
   1  15   2       41.45       49.82     11.49 o 
   2  15   2        8.17       12.70      8.19 o 
   3  15   2       43.84       39.85      8.75 o 
   4  15   2       17.30       17.52      7.92 o 
   5  15   2        0.23       -1.70      7.54 o 
   6  15   2        0.08        0.25      9.27 o 
   0  16   2      677.46      769.57    118.55 o 
   1  16   2      419.93      398.21     39.53 o 
   2  16   2      120.78      156.35     16.95 o 
   3  16   2        0.77        6.56      8.59 o 
   4  16   2        4.45       10.17      9.05 o 
   5  16   2       29.00        0.89      8.84 o 
   6  16   2       18.36       10.39      9.65 o 
   1  17   2        0.44       16.40     10.59 o 
   2  17   2      111.16       89.74     14.49 o 
   3  17   2       41.00       63.62     12.63 o 
   4  17   2        4.64       -3.97      9.39 o 
   5  17   2        4.09      -10.11     10.11 o 
   0  18   2       36.57       30.21     22.41 o 
   1  18   2      158.66      140.47     17.28 o 
   2  18   2       13.13       23.68     12.00 o 
   3  18   2       32.34       55.36     13.83 o 
   1  19   2       57.55       82.27     20.68 o 
   2  19   2       54.40       43.62     13.96 o 
   1   1   3     2199.20     1973.20     51.99 o 
   2   1   3      544.87      567.69     16.07 o 
   3   1   3      902.40     1021.70     25.69 o 
   4   1   3        8.02       13.78      2.91 o 
   5   1   3     1061.41     1029.63     29.53 o 
   6   1   3       78.49       82.57      5.74 o 
   7   1   3       73.07       73.36      7.20 o 
   8   1   3       90.51      101.81     14.49 o 
   9   1   3       95.81      134.21     13.97 o 
  10   1   3       14.03       39.36     21.23 o 
   0   2   3     3559.77     3447.89    116.29 o 
   1   2   3    29100.94    25922.28    672.06 o 
   2   2   3     1214.46     1165.28     30.02 o 
   3   2   3      136.08      122.11      5.00 o 
   4   2   3      309.82      277.37     11.30 o 
   5   2   3     3184.85     3290.46     83.53 o 
   6   2   3      423.88      402.99     13.86 o 
   7   2   3      123.40      160.30     13.71 o 
   8   2   3      391.88      409.57     18.69 o 
   9   2   3      124.18      130.16     18.17 o 
  10   2   3      142.46      142.86     20.07 o 
   1   3   3     3907.87     3912.87    102.38 o 
   2   3   3     1289.81     1114.52     28.79 o 
   3   3   3     1065.30      911.73     23.27 o 
   4   3   3     1463.71     1438.78     35.96 o 
   5   3   3     1175.74     1004.94     26.39 o 
   6   3   3      440.80      485.03     15.28 o 
   7   3   3     1807.95     1783.51     56.44 o 
   8   3   3        0.01        6.15      7.57 o 
   9   3   3       48.68       65.06     11.11 o 
  10   3   3       16.67        4.33     11.32 o 
   0   4   3     5099.67     5346.12    180.25 o 
   1   4   3    13812.37    12796.01    317.06 o 
   2   4   3     4353.06     4257.94    106.58 o 
   3   4   3     5634.28     5584.18    133.84 o 
   4   4   3     5544.29     5353.56    128.70 o 
   5   4   3      841.51      933.25     24.70 o 
   6   4   3      661.22      695.52     21.66 o 
   7   4   3        0.47        4.99      5.96 o 
   8   4   3       15.31        7.75      8.42 o 
   9   4   3       10.27       25.26      9.04 o 
  10   4   3       12.41       26.81     12.94 o 
   1   5   3     2944.42     2797.91     73.88 o 
   2   5   3      137.80      113.74      5.35 o 
   3   5   3       27.76        9.04      2.52 o 
   4   5   3      433.81      499.58     14.06 o 
   5   5   3       74.19       99.76      8.09 o 
   6   5   3      710.27      743.87     24.45 o 
   7   5   3      194.35      200.07     13.01 o 
   8   5   3       34.67       19.81      9.34 o 
   9   5   3        7.57       -1.95      8.67 o 
  10   5   3       17.13        6.32     11.40 o 
   0   6   3     7095.03     6895.69    255.31 o 
   1   6   3      327.34      333.74      9.51 o 
   2   6   3      311.28      330.52     10.79 o 
   3   6   3     1256.40     1115.39     31.36 o 
   4   6   3      893.53      964.95     27.84 o 
   5   6   3      338.75      303.40     12.38 o 
   6   6   3      223.04      227.83     13.08 o 
   7   6   3       38.90       22.39      7.44 o 
   8   6   3      125.34      153.32     14.98 o 
   9   6   3       11.52       17.96     11.35 o 
  10   6   3        7.86       10.09     11.22 o 
   1   7   3        0.77       -0.11      2.49 o 
   2   7   3      322.59      343.30     13.39 o 
   3   7   3      268.01      307.16     10.71 o 
   4   7   3       35.48       29.38      4.35 o 
   5   7   3      326.55      318.75     16.33 o 
   6   7   3      309.17      293.64     15.26 o 
   7   7   3       82.24       95.93     10.16 o 
   8   7   3      141.25      139.71     14.84 o 
   9   7   3        1.02        4.51     10.96 o 
   0   8   3     3206.45     3440.02    128.70 o 
   1   8   3     3528.35     3498.01     84.49 o 
   2   8   3       46.56       61.02      3.91 o 
   3   8   3     1403.74     1513.99     44.56 o 
   4   8   3       10.44       13.66      4.94 o 
   5   8   3      161.47      175.41     16.80 o 
   6   8   3       34.52       25.50      7.33 o 
   7   8   3      130.21      119.21     12.05 o 
   8   8   3       56.96       60.63     10.64 o 
   9   8   3       15.35       12.39     12.32 o 
   1   9   3        1.09        1.34      2.53 o 
   2   9   3        0.63        0.77      3.15 o 
   3   9   3      727.91      885.18     29.60 o 
   4   9   3       48.18       34.27      5.95 o 
   5   9   3      274.24      308.65     14.60 o 
   6   9   3       55.80       52.57      9.88 o 
   7   9   3      428.27      360.01     20.10 o 
   8   9   3       11.51        5.65      8.61 o 
   9   9   3       79.09       82.85     16.47 o 
   0  10   3      549.71      622.13     26.67 o 
   1  10   3     1064.57     1057.75     28.66 o 
   2  10   3        0.44       -0.55      4.06 o 
   3  10   3      114.04      108.77      7.98 o 
   4  10   3        4.39       13.78      5.68 o 
   5  10   3       16.52       23.30      6.54 o 
   6  10   3      178.27      172.25     12.76 o 
   7  10   3       49.56       43.79     10.86 o 
   8  10   3        9.19        3.21      8.91 o 
   9  10   3       22.24       26.20     14.06 o 
   1  11   3      327.65      342.73     13.12 o 
   2  11   3      145.55      164.51      9.71 o 
   3  11   3      103.27      110.56      8.48 o 
   4  11   3       82.25       95.60      8.72 o 
   5  11   3      138.97      123.61     10.07 o 
   6  11   3       27.51       32.11      8.42 o 
   7  11   3        4.11       -6.79      7.32 o 
   8  11   3       55.44       38.12     10.48 o 
   0  12   3      642.90      619.85     27.48 o 
   1  12   3      173.76      191.12     14.65 o 
   2  12   3      379.59      333.28     19.34 o 
   3  12   3       49.84       44.80      7.02 o 
   4  12   3      141.38      163.39     11.22 o 
   5  12   3       33.25       19.05     13.26 o 
   6  12   3        1.84       -5.42      7.35 o 
   7  12   3        4.39       -4.98      8.29 o 
   8  12   3        0.01       -5.05      9.98 o 
   1  13   3       22.66       19.53      7.39 o 
   2  13   3       18.47       16.42      6.15 o 
   3  13   3      149.39      132.83     13.49 o 
   4  13   3      130.04      117.62     10.10 o 
   5  13   3        7.04        5.97      8.47 o 
   6  13   3        8.65        1.32      9.02 o 
   7  13   3       13.28        3.22      9.06 o 
   0  14   3      865.84      949.90     65.89 o 
   1  14   3      144.89      131.28     12.59 o 
   2  14   3      895.18      873.08     35.15 o 
   3  14   3       13.42       19.61      8.36 o 
   4  14   3       21.19       28.46      7.85 o 
   5  14   3        1.26      -10.89      7.26 o 
   6  14   3        8.22       16.08      8.99 o 
   7  14   3        4.57        6.71     10.21 o 
   1  15   3       13.05       23.59     10.12 o 
   2  15   3      337.26      363.68     19.89 o 
   3  15   3       68.54       75.77      9.83 o 
   4  15   3      156.22      130.12     11.23 o 
   5  15   3       19.56        5.95      8.54 o 
   6  15   3        1.27      -13.63      9.09 o 
   0  16   3      848.72      811.35     59.63 o 
   1  16   3      855.74      952.67     55.82 o 
   2  16   3      391.26      420.56     29.12 o 
   3  16   3      146.68      142.30     13.55 o 
   4  16   3        4.37        0.67      8.25 o 
   5  16   3        3.83        3.44     10.08 o 
   1  17   3       56.36       65.93     13.44 o 
   2  17   3        0.32        9.58     11.11 o 
   3  17   3       58.66       62.27     12.69 o 
   4  17   3        0.39       15.64     10.12 o 
   5  17   3       17.73        3.02     10.47 o 
   0  18   3      113.94      122.31     22.84 o 
   1  18   3        0.76        2.81     10.62 o 
   2  18   3      100.61      136.41     17.50 o 
   3  18   3        5.21       12.96     13.79 o 
   1  19   3       33.11       60.46     17.45 o 
   0   0   4     6850.81     6369.36    302.59 o 
   1   0   4     2412.17     2109.16     78.70 o 
   2   0   4      434.29      354.21     15.29 o 
   3   0   4     2091.94     2051.44     70.85 o 
   4   0   4     3611.91     3326.89    114.11 o 
   5   0   4      145.45      191.12     10.42 o 
   6   0   4       94.96      129.68     10.30 o 
   7   0   4        6.80        8.96      6.68 o 
   8   0   4      848.50      892.96     39.44 o 
   9   0   4       89.38      104.84     17.33 o 
  10   0   4      164.36      156.89     35.39 o 
   1   1   4     1448.80     1264.37     32.16 o 
   2   1   4     5217.57     5271.23    131.42 o 
   3   1   4      117.90      121.30      4.82 o 
   4   1   4       17.51       23.05      3.13 o 
   5   1   4       26.43       15.76      3.65 o 
   6   1   4      251.60      265.50     10.87 o 
   7   1   4      205.92      182.41      9.98 o 
   8   1   4       11.82       22.88      7.15 o 
   9   1   4       38.26       45.54     10.59 o 
  10   1   4        8.99       23.34     12.27 o 
   0   2   4     2176.17     2057.53     69.98 o 
   1   2   4     5119.04     4929.83    128.63 o 
   2   2   4      245.60      238.13      7.46 o 
   3   2   4      560.88      490.75     13.94 o 
   4   2   4      663.64      763.11     20.18 o 
   5   2   4      514.00      515.61     14.73 o 
   6   2   4       44.81       60.68      5.85 o 
   7   2   4      719.66      731.75     26.88 o 
   8   2   4       60.10       55.02     10.11 o 
   9   2   4      270.64      316.68     20.39 o 
  10   2   4       19.51        0.54     12.90 o 
   1   3   4      658.99      655.82     16.56 o 
   2   3   4     4742.45     4711.29    117.79 o 
   3   3   4      303.37      352.89     11.52 o 
   4   3   4       95.42       94.54      4.78 o 
   5   3   4       99.49      111.85      5.85 o 
   6   3   4      147.33      162.85      8.28 o 
   7   3   4        6.83        4.79      6.13 o 
   8   3   4       46.59       46.75      8.48 o 
   9   3   4        7.27       -5.89      8.73 o 
  10   3   4        0.34       -9.40     10.90 o 
   0   4   4     2870.92     2432.26     82.90 o 
   1   4   4     6060.45     5701.88    136.00 o 
   2   4   4      526.62      543.19     14.40 o 
   3   4   4     1103.10     1122.03     29.42 o 
   4   4   4      296.12      262.59      9.71 o 
   5   4   4       15.08       16.57      3.54 o 
   6   4   4      120.94      122.90      9.00 o 
   7   4   4      128.50      136.16      9.72 o 
   8   4   4       17.93       26.83      8.90 o 
   9   4   4      104.19      106.61     16.59 o 
  10   4   4       45.15       59.16     14.93 o 
   1   5   4      413.49      388.86     11.08 o 
   2   5   4       68.07       97.00      4.89 o 
   3   5   4     3271.60     3175.95     80.24 o 
   4   5   4        1.96       -0.33      2.58 o 
   5   5   4       73.36       75.87      5.80 o 
   6   5   4        0.35        7.63      5.18 o 
   7   5   4        0.01        6.03      6.79 o 
   8   5   4        4.29       12.84      9.08 o 
   9   5   4        0.96        6.28      9.10 o 
  10   5   4        0.32        4.72     11.79 o 
   0   6   4      102.44       91.52      5.83 o 
   1   6   4      125.45      132.03      5.17 o 
   2   6   4     1405.33     1383.74     37.76 o 
   3   6   4     1421.43     1426.42     39.05 o 
   4   6   4      287.67      287.47     10.72 o 
   5   6   4      400.72      400.66     14.98 o 
   6   6   4        6.47        5.16      6.12 o 
   7   6   4        8.37       10.30      7.28 o 
   8   6   4       54.23       56.02     10.34 o 
   9   6   4      119.67      131.82     14.24 o 
  10   6   4        4.08        2.66     12.49 o 
   1   7   4       62.96       49.94      3.37 o 
   2   7   4     1793.67     1984.71     53.31 o 
   3   7   4       15.84       26.04      3.66 o 
   4   7   4      736.85      764.20     24.31 o 
   5   7   4       20.59       16.30      5.22 o 
   6   7   4        1.34       -8.62      5.75 o 
   7   7   4       16.32       23.21     10.43 o 
   8   7   4        3.46       13.31      9.96 o 
   9   7   4       56.51       55.66     11.51 o 
   0   8   4     1992.66     2157.75     74.71 o 
   1   8   4      379.59      478.47     13.41 o 
   2   8   4      177.19      205.06      7.96 o 
   3   8   4        6.28        4.47      5.13 o 
   4   8   4       21.03       16.93      5.02 o 
   5   8   4      274.59      234.29     12.07 o 
   6   8   4        6.11        8.22      7.08 o 
   7   8   4       77.87       91.89     11.08 o 
   8   8   4        2.06        8.10      9.96 o 
   9   8   4        3.11       -3.85      9.63 o 
   1   9   4      139.98      128.12      7.45 o 
   2   9   4      367.55      427.96     14.76 o 
   3   9   4       36.11       43.79      5.80 o 
   4   9   4      171.47      203.84     11.13 o 
   5   9   4      255.97      215.35     14.41 o 
   6   9   4      125.52      117.60     13.20 o 
   7   9   4        0.24        1.88      7.83 o 
   8   9   4       50.80       53.68     12.23 o 
   9   9   4       12.60        8.95     10.68 o 
   0  10   4       10.41       11.35      4.91 o 
   1  10   4     5354.98     5507.55    138.43 o 
   2  10   4      136.54      111.82      8.10 o 
   3  10   4     1128.48     1133.18     37.11 o 
   4  10   4      716.52      697.70     25.20 o 
   5  10   4       34.18       34.90     10.70 o 
   6  10   4       69.25       77.61     11.96 o 
   7  10   4        7.41        0.05      7.89 o 
   8  10   4       14.41        5.04     10.45 o 
   9  10   4        5.86       17.32     11.72 o 
   1  11   4      165.87      172.15      8.18 o 
   2  11   4      917.02      987.78     35.00 o 
   3  11   4        5.39       11.22      5.91 o 
   4  11   4      522.83      556.74     22.18 o 
   5  11   4       98.98      115.06     11.01 o 
   6  11   4      110.78      155.87     13.42 o 
   7  11   4       54.76       69.35     11.44 o 
   8  11   4       23.80       26.31     11.53 o 
   0  12   4      339.32      347.41     20.70 o 
   1  12   4      126.82      149.25      9.99 o 
   2  12   4      270.13      300.22     15.02 o 
   3  12   4       86.64       88.01      9.01 o 
   4  12   4      572.51      518.15     26.78 o 
   5  12   4       86.30       92.85     13.89 o 
   6  12   4      227.89      218.88     16.00 o 
   7  12   4        0.00      -11.06      8.21 o 
   8  12   4        2.44       -1.61      9.92 o 
   1  13   4      108.34      114.43     10.25 o 
   2  13   4      535.35      533.23     32.96 o 
   3  13   4      518.68      441.70     20.02 o 
   4  13   4      371.74      335.92     19.35 o 
   5  13   4      163.19      183.35     14.93 o 
   6  13   4        7.71       -9.50      8.28 o 
   7  13   4       19.56       -1.79      9.43 o 
   0  14   4      171.95      194.51     24.15 o 
   1  14   4      646.51      670.74     31.31 o 
   2  14   4        6.88       11.72      7.24 o 
   3  14   4        3.09        1.75      7.01 o 
   4  14   4        6.60       -4.74      7.04 o 
   5  14   4      173.73      175.90     16.33 o 
   6  14   4       59.39       40.04     11.05 o 
   7  14   4       12.24       10.92     10.58 o 
   1  15   4        0.15        9.13      9.72 o 
   2  15   4       83.33       82.00     12.31 o 
   3  15   4      136.87      144.91     12.35 o 
   4  15   4       92.51       66.20     10.30 o 
   5  15   4       11.24       -2.28      9.02 o 
   6  15   4        2.41       -0.06      9.83 o 
   0  16   4      706.83      868.18     89.65 o 
   1  16   4      101.56       97.48     14.42 o 
   2  16   4      247.30      264.58     32.01 o 
   3  16   4       17.53        7.07      8.97 o 
   4  16   4       10.54       20.95      9.86 o 
   5  16   4        4.58       -1.99      9.62 o 
   1  17   4        6.24       10.58     10.59 o 
   2  17   4      103.18      134.62     31.20 o 
   3  17   4       13.57       25.84     11.09 o 
   4  17   4      101.57      107.75     20.72 o 
   0  18   4       31.85       41.88     18.35 o 
   1  18   4      220.02      217.83     28.26 o 
   2  18   4       49.83       55.81     21.18 o 
   3  18   4       18.60       28.65     12.47 o 
   1  19   4       20.58       20.93     13.06 o 
   1   1   5      805.98      812.08     21.20 o 
   2   1   5      289.72      288.31      8.79 o 
   3   1   5     3181.13     3125.68     78.90 o 
   4   1   5       87.72      124.07      6.45 o 
   5   1   5      393.46      378.63     12.30 o 
   6   1   5       31.15       36.76      5.05 o 
   7   1   5       34.19       24.95      5.43 o 
   8   1   5        0.70        6.87      6.02 o 
   9   1   5      137.98      148.34     14.90 o 
  10   1   5       20.62       16.23     10.52 o 
   0   2   5      628.83      727.44     25.84 o 
   1   2   5     2313.71     2207.03     58.40 o 
   2   2   5      643.78      653.58     17.60 o 
   3   2   5       20.41       23.36      3.01 o 
   4   2   5      987.41      937.46     24.16 o 
   5   2   5       35.18       36.18      3.90 o 
   6   2   5      108.94      109.87      8.66 o 
   7   2   5      272.99      267.60     14.11 o 
   8   2   5      121.69      163.64     14.28 o 
   9   2   5       99.98       90.03     10.63 o 
  10   2   5      103.90      115.67     17.62 o 
   1   3   5     2383.58     2164.00     52.32 o 
   2   3   5     3383.16     3048.99     73.46 o 
   3   3   5       56.49       70.86      3.86 o 
   4   3   5      312.77      276.27      9.63 o 
   5   3   5      558.90      513.00     16.04 o 
   6   3   5        2.31        3.83      4.22 o 
   7   3   5      129.03      132.36     11.36 o 
   8   3   5        3.08        1.81      7.38 o 
   9   3   5        0.63        9.31      8.95 o 
  10   3   5       13.88       18.35     11.36 o 
   0   4   5    27463.48    25923.26    868.91 o 
   1   4   5     2877.28     2688.83     64.92 o 
   2   4   5     4160.66     4002.31    100.25 o 
   3   4   5     1305.70     1298.30     34.02 o 
   4   4   5     3122.08     3259.62     79.21 o 
   5   4   5      659.40      668.96     19.41 o 
   6   4   5      230.07      241.51     12.01 o 
   7   4   5      177.28      218.57     14.13 o 
   8   4   5      397.17      407.75     40.26 o 
   9   4   5        9.70       12.06     10.28 o 
  10   4   5        1.68        5.85      9.86 o 
   1   5   5      432.21      425.85     11.66 o 
   2   5   5      660.93      654.48     17.91 o 
   3   5   5        4.17        3.39      2.40 o 
   4   5   5      626.26      649.28     17.63 o 
   5   5   5       26.51       30.55      4.56 o 
   6   5   5       22.25       13.96      5.36 o 
   7   5   5      234.51      249.65     15.91 o 
   8   5   5       41.61       51.31     11.13 o 
   9   5   5        0.33      -10.85      9.40 o 
  10   5   5        7.71       12.25     11.44 o 
   0   6   5        3.42       -4.81      4.22 o 
   1   6   5      139.78      165.18      5.92 o 
   2   6   5       74.60       98.02      4.42 o 
   3   6   5      410.48      329.74     10.35 o 
   4   6   5     1671.41     1739.79     47.94 o 
   5   6   5       10.05       12.90      4.64 o 
   6   6   5      382.25      342.60     16.68 o 
   7   6   5       33.66       18.32      8.47 o 
   8   6   5       14.97        7.59      8.84 o 
   9   6   5        0.15      -12.32      9.26 o 
   1   7   5      119.03      100.01      5.35 o 
   2   7   5       98.67       97.96      4.60 o 
   3   7   5      830.99      896.01     25.76 o 
   4   7   5      116.66      112.52      8.18 o 
   5   7   5      752.42      793.43     32.00 o 
   6   7   5       10.29        1.49      5.91 o 
   7   7   5      335.73      388.77     19.92 o 
   8   7   5        2.40       -4.08      7.99 o 
   9   7   5        2.56      -14.63      9.75 o 
   0   8   5      385.92      405.15     16.75 o 
   1   8   5      615.36      594.22     16.15 o 
   2   8   5       29.10       50.67      4.04 o 
   3   8   5      455.13      424.34     14.96 o 
   4   8   5      225.12      224.87     12.08 o 
   5   8   5       73.76       59.69      8.32 o 
   6   8   5       93.73       77.98     12.75 o 
   7   8   5        5.63        0.22      7.02 o 
   8   8   5        5.01       -0.59      8.62 o 
   9   8   5        5.73       -3.69     10.13 o 
   1   9   5      146.88      222.37      8.73 o 
   2   9   5       28.46       38.18      4.25 o 
   3   9   5     1044.62     1065.19     34.75 o 
   4   9   5      633.73      688.40     26.00 o 
   5   9   5       75.88       64.64      9.67 o 
   6   9   5      646.97      659.83     29.50 o 
   7   9   5       11.48        5.14      8.90 o 
   8   9   5       59.03       46.02     10.80 o 
   9   9   5        6.69       18.95     11.12 o 
   0  10   5       25.39       34.66      5.25 o 
   1  10   5        0.02       -4.50      3.40 o 
   2  10   5      634.95      641.05     21.12 o 
   3  10   5        0.58       -4.73      5.03 o 
   4  10   5        0.03       -7.70      5.13 o 
   5  10   5        8.74       11.87      7.56 o 
   6  10   5       40.79       26.81      9.02 o 
   7  10   5       15.29       14.97      8.18 o 
   8  10   5        3.45        2.95      9.04 o 
   1  11   5      605.96      617.10     20.27 o 
   2  11   5      305.71      251.30     12.01 o 
   3  11   5      683.04      763.35     26.85 o 
   4  11   5       96.45      104.06      9.62 o 
   5  11   5       42.75       31.58      8.57 o 
   6  11   5       44.24       26.42      9.10 o 
   7  11   5       53.35       57.48     10.22 o 
   8  11   5       45.82       19.25     10.52 o 
   0  12   5        0.30       -9.61      6.41 o 
   1  12   5       15.29        5.68      6.07 o 
   2  12   5       40.49       34.95      6.97 o 
   3  12   5      208.97      227.47     12.54 o 
   4  12   5       91.55       97.15      9.85 o 
   5  12   5      109.97      123.47     12.65 o 
   6  12   5       43.15       39.22     12.92 o 
   7  12   5        1.36       -3.17      8.15 o 
   8  12   5       71.71       75.24     13.35 o 
   1  13   5      599.59      617.23     26.47 o 
   2  13   5      660.69      707.21     32.66 o 
   3  13   5      727.85      778.53     27.92 o 
   4  13   5      144.77      150.40     12.35 o 
   5  13   5        1.84       11.00      7.74 o 
   6  13   5       78.37       98.80     11.81 o 
   7  13   5       25.91        3.01      9.07 o 
   0  14   5     3350.87     3314.84    203.10 o 
   1  14   5       14.65       23.52      8.81 o 
   2  14   5     1446.45     1426.42     59.18 o 
   3  14   5      287.31      274.63     16.38 o 
   4  14   5       44.13       46.57      9.20 o 
   5  14   5      157.68      131.94     15.06 o 
   6  14   5       55.94       69.72     11.31 o 
   7  14   5        0.11       -9.05      9.16 o 
   1  15   5       10.97       -1.14     12.09 o 
   2  15   5       11.82        2.32      8.33 o 
   3  15   5       48.10       68.90     10.44 o 
   4  15   5        4.71       18.21      8.76 o 
   5  15   5       11.56        4.31      8.60 o 
   6  15   5        2.36       -5.09      8.92 o 
   0  16   5      104.32      120.27     21.26 o 
   1  16   5       19.29       41.58     11.57 o 
   2  16   5       42.80       30.70     10.43 o 
   3  16   5       38.59       29.51     12.39 o 
   4  16   5       52.54       39.31     15.34 o 
   5  16   5       10.32       -3.61      9.66 o 
   1  17   5        4.25       -0.87     10.19 o 
   2  17   5       28.71       34.04     11.80 o 
   3  17   5       38.79       54.71     12.43 o 
   4  17   5       45.16       48.58     14.02 o 
   0  18   5        1.99       -0.31     15.59 o 
   1  18   5       61.78       76.25     14.61 o 
   2  18   5       23.91       37.48     12.64 o 
   3  18   5       58.68       51.60     19.26 o 
   0   0   6     2133.24     1962.89     94.88 o 
   1   0   6     1706.21     1745.61     60.11 o 
   2   0   6      253.38      231.92     11.37 o 
   3   0   6        0.16       -5.18      3.45 o 
   4   0   6      148.30      192.28     10.73 o 
   5   0   6       32.81       52.51      5.68 o 
   6   0   6       50.51       53.63      7.92 o 
   7   0   6        5.60       17.55      7.74 o 
   8   0   6        0.02        5.28     10.44 o 
   9   0   6       44.12       28.37     13.33 o 
  10   0   6       11.85       11.80     21.23 o 
   1   1   6     3430.11     3223.21     80.88 o 
   2   1   6      404.53      334.44      9.98 o 
   3   1   6     2487.52     2404.75     61.14 o 
   4   1   6      441.17      376.58     11.21 o 
   5   1   6       52.56       57.94      4.64 o 
   6   1   6      338.99      300.45     11.88 o 
   7   1   6       92.10      118.55      7.91 o 
   8   1   6      206.77      226.81     12.13 o 
   9   1   6        0.71       15.19      9.51 o 
  10   1   6       42.38       34.56     18.13 o 
   0   2   6     4566.35     4379.25    162.04 o 
   1   2   6      227.53      214.94      6.47 o 
   2   2   6     1117.35     1150.15     30.09 o 
   3   2   6      168.29      184.84      6.81 o 
   4   2   6      139.93      156.49      7.23 o 
   5   2   6      120.49      134.65      6.65 o 
   6   2   6      869.86      872.31     26.31 o 
   7   2   6       21.52       11.83      5.53 o 
   8   2   6        6.85       11.80      7.45 o 
   9   2   6       12.56       18.62      8.20 o 
  10   2   6       18.44       28.54     13.67 o 
   1   3   6      600.79      580.92     15.11 o 
   2   3   6      618.94      549.52     15.12 o 
   3   3   6      159.75      179.64      7.03 o 
   4   3   6       13.76        2.48      2.61 o 
   5   3   6      165.48      181.40      8.03 o 
   6   3   6      137.86      134.79      8.77 o 
   7   3   6      205.61      203.33     12.61 o 
   8   3   6        6.22        3.78      7.07 o 
   9   3   6       38.91       39.47     10.13 o 
  10   3   6        2.50       -3.47     12.61 o 
   0   4   6     1994.20     1954.38     67.33 o 
   1   4   6        7.35       12.94      2.27 o 
   2   4   6        0.01       -0.25      1.89 o 
   3   4   6      216.20      243.01      7.98 o 
   4   4   6      582.55      505.93     14.35 o 
   5   4   6       10.88        7.13      3.55 o 
   6   4   6       76.08       65.41      9.11 o 
   7   4   6      121.38      127.04     11.50 o 
   8   4   6       59.67       44.88     10.10 o 
   9   4   6      179.47      157.71     15.08 o 
  10   4   6       18.52        3.77     10.06 o 
   1   5   6      312.70      292.74      9.36 o 
   2   5   6     1584.14     1603.17     39.74 o 
   3   5   6      798.41      729.39     19.28 o 
   4   5   6       19.55       25.15      3.25 o 
   5   5   6      286.47      290.90     15.66 o 
   6   5   6     1267.92     1148.95     40.61 o 
   7   5   6      190.77      220.96     16.84 o 
   8   5   6      393.82      337.28     23.21 o 
   9   5   6       36.12       44.24     11.09 o 
  10   5   6        0.10       -0.26     10.81 o 
   0   6   6    18277.84    18396.14    617.64 o 
   1   6   6     2829.41     3112.20     75.36 o 
   2   6   6     1864.65     1911.23     49.06 o 
   3   6   6     1938.88     1934.19     47.76 o 
   4   6   6      318.59      293.26     11.35 o 
   5   6   6      890.27      890.56     32.03 o 
   6   6   6      506.76      493.53     27.52 o 
   7   6   6       12.77       17.67      8.69 o 
   8   6   6        0.13        6.78      9.43 o 
   9   6   6       16.26        5.06      9.21 o 
   1   7   6       17.57       24.39      3.18 o 
   2   7   6        0.00        4.14      2.55 o 
   3   7   6      369.84      410.07     14.14 o 
   4   7   6       14.26       21.00      4.59 o 
   5   7   6       47.36       45.30     12.05 o 
   6   7   6       17.79       15.35      7.36 o 
   7   7   6        9.33       22.62      9.31 o 
   8   7   6       75.41       85.79     13.57 o 
   9   7   6        1.83        6.57     10.71 o 
   0   8   6      517.38      423.28     17.31 o 
   1   8   6       64.15      110.62      5.03 o 
   2   8   6      411.74      427.57     13.17 o 
   3   8   6      461.80      452.94     15.69 o 
   4   8   6       35.83       26.25      5.49 o 
   5   8   6       75.07       78.36      8.58 o 
   6   8   6      235.91      261.97     16.16 o 
   7   8   6       37.57       48.66     11.41 o 
   8   8   6        0.37       -4.80      9.10 o 
   9   8   6       11.96        7.78     10.70 o 
   1   9   6      223.17      260.51      9.34 o 
   2   9   6      433.24      426.28     14.10 o 
   3   9   6       69.75       89.84      6.82 o 
   4   9   6       27.75       24.95      6.48 o 
   5   9   6       22.64       25.92      7.41 o 
   6   9   6        0.29       25.77     13.91 o 
   7   9   6       32.89       51.91     11.78 o 
   8   9   6        0.01       13.48     10.17 o 
   9   9   6        0.21        4.56     10.95 o 
   0  10   6      100.48      114.76      8.23 o 
   1  10   6       43.39       32.82      4.17 o 
   2  10   6        3.86        2.95      4.01 o 
   3  10   6      956.28      930.29     33.41 o 
   4  10   6      358.38      331.89     17.62 o 
   5  10   6     1331.39     1323.24     47.18 o 
   6  10   6       45.39       45.67      9.47 o 
   7  10   6      293.39      249.51     18.02 o 
   8  10   6        0.40       -5.23      9.92 o 
   1  11   6      229.33      213.33      9.43 o 
   2  11   6      139.24      156.02     10.13 o 
   3  11   6       65.58       80.35      8.55 o 
   4  11   6      406.62      321.93     19.19 o 
   5  11   6        5.54       10.05      7.23 o 
   6  11   6      171.45      152.32     12.89 o 
   7  11   6        3.16        8.90     10.36 o 
   8  11   6       44.88       43.16     12.66 o 
   0  12   6      804.08      884.92     41.85 o 
   1  12   6     2649.35     2621.10     85.51 o 
   2  12   6      527.69      520.62     20.17 o 
   3  12   6        2.46        2.32      6.61 o 
   4  12   6      836.69      824.52     46.24 o 
   5  12   6      232.14      261.15     15.72 o 
   6  12   6        2.12       -6.98      7.44 o 
   7  12   6        3.69       -6.50      8.66 o 
   8  12   6       41.20       39.90     13.34 o 
   1  13   6       12.91        8.93      7.33 o 
   2  13   6        0.51       -3.85      6.34 o 
   3  13   6      130.06      136.06     10.85 o 
   4  13   6       44.37       30.19      8.77 o 
   5  13   6        3.51       14.99      8.41 o 
   6  13   6      177.08      209.05     16.79 o 
   7  13   6        3.91        4.26      9.48 o 
   0  14   6     1230.58     1300.74     86.33 o 
   1  14   6       53.33       81.49     16.76 o 
   2  14   6      268.13      267.23     15.01 o 
   3  14   6        0.89        5.39      7.47 o 
   4  14   6        2.54      -10.99      7.33 o 
   5  14   6       24.49       15.41      9.10 o 
   6  14   6       32.22       30.22     10.44 o 
   7  14   6       21.39       15.51     10.87 o 
   1  15   6      117.28      135.42     15.00 o 
   2  15   6      113.60      120.49     22.43 o 
   3  15   6      167.66      191.75     14.72 o 
   4  15   6      150.51      158.50     15.73 o 
   5  15   6        3.79        2.18      9.06 o 
   6  15   6        6.03       -6.35      9.97 o 
   0  16   6       24.52       32.14     18.28 o 
   1  16   6      154.56      153.41     18.73 o 
   2  16   6       54.23       84.64     12.46 o 
   3  16   6       21.10       24.99     10.71 o 
   4  16   6        5.84        6.28     10.53 o 
   5  16   6       26.87       33.83     12.18 o 
   1  17   6       14.04       11.97     10.92 o 
   2  17   6       10.81       28.97     11.63 o 
   3  17   6       38.50       37.97     13.33 o 
   4  17   6       39.32        1.41     10.60 o 
   0  18   6       49.35       51.61     18.75 o 
   1  18   6        3.42       -1.66     11.41 o 
   2  18   6       98.30       88.99     15.72 o 
   3  18   6      150.77      188.51     26.92 o 
   1   1   7       32.65       35.42      2.64 o 
   2   1   7      497.95      469.05     13.39 o 
   3   1   7      308.42      327.79     10.27 o 
   4   1   7      204.57      238.01     10.62 o 
   5   1   7       19.29       11.82      3.76 o 
   6   1   7       77.28       79.18      7.68 o 
   7   1   7      286.87      261.75     11.82 o 
   8   1   7       90.69      104.00      8.91 o 
   9   1   7       74.54       50.43     10.95 o 
  10   1   7       18.61       -4.90     12.62 o 
   0   2   7      477.52      537.46     21.73 o 
   1   2   7     7636.22     7400.79    176.48 o 
   2   2   7      266.21      312.81      9.60 o 
   3   2   7     7170.25     7173.15    179.08 o 
   4   2   7      958.12      991.43     26.90 o 
   5   2   7     1183.15     1227.09     34.96 o 
   6   2   7      126.60      150.82      8.36 o 
   7   2   7       50.51       43.14      6.58 o 
   8   2   7       76.21       81.97     10.68 o 
   9   2   7       89.08       96.32     11.13 o 
  10   2   7        7.09        6.38     17.06 o 
   1   3   7     2520.26     2489.66     60.37 o 
   2   3   7      529.49      552.48     16.28 o 
   3   3   7      276.87      266.14     11.72 o 
   4   3   7        8.11       10.43      3.01 o 
   5   3   7       32.85       45.69      4.68 o 
   6   3   7       16.61       14.08      5.05 o 
   7   3   7      563.40      576.68     33.52 o 
   8   3   7       11.78        2.62      7.17 o 
   9   3   7        2.26        9.30      9.30 o 
  10   3   7        8.23       16.29     12.72 o 
   0   4   7      752.30      644.15     23.83 o 
   1   4   7     2860.32     3227.53     77.91 o 
   2   4   7     1379.98     1403.60     34.87 o 
   3   4   7     1497.54     1529.79     38.22 o 
   4   4   7       38.62       69.67      6.00 o 
   5   4   7      189.43      180.96      7.86 o 
   6   4   7       33.41       28.67      5.77 o 
   7   4   7        0.67        7.30      7.28 o 
   8   4   7      313.84      338.78     20.02 o 
   9   4   7       13.47        3.68      9.11 o 
  10   4   7        1.39       18.38     14.95 o 
   1   5   7      118.40      138.87      5.45 o 
   2   5   7      249.19      209.81      7.14 o 
   3   5   7       80.62       72.85      4.04 o 
   4   5   7       38.43       30.52      3.99 o 
   5   5   7        6.52        5.42      4.58 o 
   6   5   7      104.60       98.04      9.18 o 
   7   5   7       77.78       88.79     15.09 o 
   8   5   7       33.49       39.55      9.85 o 
   9   5   7       37.84       24.99     10.37 o 
   0   6   7     5799.66     6494.91    219.81 o 
   1   6   7     2915.35     3034.47     73.57 o 
   2   6   7      152.04      170.45      6.37 o 
   3   6   7      359.40      328.19     10.22 o 
   4   6   7      859.81      855.11     26.82 o 
   5   6   7      156.13      155.26      9.39 o 
   6   6   7      276.00      273.42     14.64 o 
   7   6   7      217.52      221.57     15.79 o 
   8   6   7       43.37       34.71     13.01 o 
   9   6   7       12.57       18.00      9.79 o 
   1   7   7       67.45       77.71      4.29 o 
   2   7   7     1269.54     1332.88     33.64 o 
   3   7   7      120.81      105.76      6.03 o 
   4   7   7      601.75      631.35     22.37 o 
   5   7   7      280.66      314.73     16.33 o 
   6   7   7        7.90       15.41      7.46 o 
   7   7   7       67.24       49.11     10.04 o 
   8   7   7        2.95       -0.11      8.74 o 
   9   7   7       10.62       26.33     10.83 o 
   0   8   7     1792.63     1813.54     63.64 o 
   1   8   7      659.51      744.40     19.87 o 
   2   8   7       32.58       23.69      3.58 o 
   3   8   7      519.53      572.79     18.90 o 
   4   8   7      298.14      293.16     13.76 o 
   5   8   7      214.90      200.42     13.58 o 
   6   8   7      459.73      439.51     22.30 o 
   7   8   7      242.34      249.38     19.18 o 
   8   8   7        7.85       -2.12     10.64 o 
   9   8   7       88.07       90.17     13.96 o 
   1   9   7       11.83       10.61      3.40 o 
   2   9   7      250.11      244.02     11.32 o 
   3   9   7        0.11        1.54      4.02 o 
   4   9   7      333.95      303.57     16.91 o 
   5   9   7     1055.95     1072.44     42.30 o 
   6   9   7       58.87       41.59     10.86 o 
   7   9   7      170.90      159.61     23.39 o 
   8   9   7       21.84       34.83     10.89 o 
   9   9   7        0.28        9.65     10.21 o 
   0  10   7      117.08      107.65      7.90 o 
   1  10   7      864.20      808.24     22.87 o 
   2  10   7       53.04       66.63      5.44 o 
   3  10   7      619.96      603.59     21.98 o 
   4  10   7      833.95      860.01     34.91 o 
   5  10   7      501.18      475.40     26.73 o 
   6  10   7      147.08      110.66     14.77 o 
   7  10   7       81.46       59.24     14.72 o 
   8  10   7       57.04       67.99     12.44 o 
   1  11   7      493.33      476.40     15.84 o 
   2  11   7      734.50      751.35     26.19 o 
   3  11   7     1959.04     1928.07     64.57 o 
   4  11   7      208.93      202.60     14.20 o 
   5  11   7        0.01       -4.59      7.28 o 
   6  11   7       63.03       91.60     11.73 o 
   7  11   7       63.90       44.98     12.25 o 
   8  11   7       56.87       44.64     14.17 o 
   0  12   7       62.83       78.04     16.40 o 
   1  12   7       69.69       65.07      7.92 o 
   2  12   7       91.11       75.16      7.62 o 
   3  12   7       49.99       63.32      7.95 o 
   4  12   7      122.48      108.55     11.61 o 
   5  12   7      193.85      247.57     16.67 o 
   6  12   7        8.80      -11.48      7.66 o 
   7  12   7       28.51       19.08     11.37 o 
   1  13   7        8.80        0.65      6.10 o 
   2  13   7      126.76      114.24     10.01 o 
   3  13   7        1.64       -6.07      6.61 o 
   4  13   7        0.14        3.05      7.05 o 
   5  13   7       26.91       25.25     12.64 o 
   6  13   7       59.09       66.57     11.69 o 
   7  13   7       17.58        9.37     10.97 o 
   0  14   7       69.24       47.25     15.41 o 
   1  14   7       77.04       69.29     10.01 o 
   2  14   7       14.29       11.25      7.30 o 
   3  14   7      110.67      105.77     12.07 o 
   4  14   7       30.31       33.87      8.71 o 
   5  14   7       81.65       88.25     12.19 o 
   6  14   7       70.59       77.04     12.70 o 
   1  15   7        0.98        5.70      9.41 o 
   2  15   7       11.77       24.17      8.42 o 
   3  15   7        4.43        9.45      8.73 o 
   4  15   7        3.80        0.68      8.95 o 
   5  15   7       55.56       61.56     10.94 o 
   6  15   7        5.96      -12.50      8.33 o 
   0  16   7       10.11       12.94     14.94 o 
   1  16   7      440.03      386.27     26.02 o 
   2  16   7        6.92       11.85      9.98 o 
   3  16   7        9.51        8.42      9.23 o 
   4  16   7      151.15      142.05     16.63 o 
   5  16   7        0.06        4.24     10.14 o 
   1  17   7      101.23      122.26     15.89 o 
   2  17   7        1.89       -9.12     10.82 o 
   3  17   7        2.20       -8.92      9.82 o 
   4  17   7        8.80       10.67     10.95 o 
   0  18   7        0.65       -7.43     15.41 o 
   1  18   7        2.76        3.49     11.75 o 
   2  18   7       16.87       -0.37     24.28 o 
   0   0   8      336.38      289.37     17.24 o 
   1   0   8    21630.50    20459.68    686.17 o 
   2   0   8      844.57      809.52     32.70 o 
   3   0   8     6034.30     6057.61    225.23 o 
   4   0   8      345.12      331.52     20.53 o 
   5   0   8     1233.55     1377.51     55.36 o 
   6   0   8       80.66       92.14      9.70 o 
   7   0   8       50.24       64.69     11.46 o 
   8   0   8        5.01        0.53      8.40 o 
   9   0   8       22.30       14.31     12.15 o 
  10   0   8       28.71       10.84     27.13 o 
   1   1   8      745.47      795.60     20.36 o 
   2   1   8      383.59      391.93     11.66 o 
   3   1   8      490.20      433.50     13.06 o 
   4   1   8      415.68      453.77     13.84 o 
   5   1   8      348.64      318.08     14.65 o 
   6   1   8       40.88       45.50      5.54 o 
   7   1   8      284.31      273.10     12.62 o 
   8   1   8        3.94       -4.92      5.65 o 
   9   1   8        1.24       -8.45      7.70 o 
  10   1   8        0.72      -14.27     12.26 o 
   0   2   8     4072.30     4178.13    141.81 o 
   1   2   8      362.83      373.57     10.53 o 
   2   2   8      903.06     1064.33     28.14 o 
   3   2   8      627.41      692.30     19.43 o 
   4   2   8       33.83       46.84      4.11 o 
   5   2   8      377.27      330.24     13.41 o 
   6   2   8       95.33       99.12      7.08 o 
   7   2   8       13.01       23.94      6.05 o 
   8   2   8        3.33        2.85      7.62 o 
   9   2   8       65.73       76.20     11.56 o 
  10   2   8       30.51       43.12     12.81 o 
   1   3   8       92.50      106.71      7.37 o 
   2   3   8     1398.48     1510.34     39.11 o 
   3   3   8       10.76        9.12      2.91 o 
   4   3   8       28.39       41.17      4.11 o 
   5   3   8      501.71      522.35     16.92 o 
   6   3   8       38.91       30.05      5.73 o 
   7   3   8        0.60        2.68      6.78 o 
   8   3   8        5.19       -5.19      6.84 o 
   9   3   8        0.22       -4.58      8.70 o 
  10   3   8        0.42      -12.32     10.52 o 
   0   4   8    10071.12    10475.31    352.72 o 
   1   4   8     5149.21     5092.39    127.65 o 
   2   4   8     2742.00     2704.64     65.68 o 
   3   4   8       70.72       80.81      5.22 o 
   4   4   8      318.38      313.27     10.64 o 
   5   4   8      438.01      454.35     17.81 o 
   6   4   8       99.11       95.23      8.14 o 
   7   4   8        2.17       -2.04      6.07 o 
   8   4   8      132.44      124.47     11.45 o 
   9   4   8        4.06        3.25      9.16 o 
   1   5   8     1885.03     1942.01     47.74 o 
   2   5   8      477.42      492.02     13.68 o 
   3   5   8      136.74      168.87      6.46 o 
   4   5   8      361.61      330.78     11.17 o 
   5   5   8      304.38      281.20     13.84 o 
   6   5   8       14.81       17.32      6.86 o 
   7   5   8       60.29       47.17      8.50 o 
   8   5   8       11.00       17.18      8.97 o 
   9   5   8        5.43       14.07      9.92 o 
   0   6   8      124.64      147.44      8.26 o 
   1   6   8       98.19       99.58      5.80 o 
   2   6   8        3.72        3.54      2.61 o 
   3   6   8       68.40       59.15      4.05 o 
   4   6   8      159.82      172.89      8.64 o 
   5   6   8        0.00       -6.79      4.53 o 
   6   6   8      286.19      282.06     15.94 o 
   7   6   8       48.17       30.71      8.89 o 
   8   6   8       12.09        6.92      8.96 o 
   9   6   8       16.77        6.36     10.02 o 
   1   7   8      656.91      697.04     18.65 o 
   2   7   8      734.99      793.74     21.04 o 
   3   7   8     1950.46     1930.88     52.87 o 
   4   7   8        6.31        0.00      4.12 o 
   5   7   8      737.97      736.30     26.23 o 
   6   7   8      412.71      406.69     25.15 o 
   7   7   8      272.87      291.38     18.76 o 
   8   7   8       45.56       21.00      9.99 o 
   9   7   8        5.37       11.71     10.22 o 
   0   8   8       26.70       25.83      5.10 o 
   1   8   8      522.09      573.63     16.00 o 
   2   8   8      156.83      173.37      7.38 o 
   3   8   8     1403.05     1343.22     40.20 o 
   4   8   8      705.82      691.86     24.51 o 
   5   8   8     1156.57     1177.90     42.20 o 
   6   8   8      131.37      107.13     11.90 o 
   7   8   8        7.51      -10.15      7.74 o 
   8   8   8       15.08       14.49      9.82 o 
   9   8   8       91.92      116.73     14.75 o 
   1   9   8      191.32      173.59      8.14 o 
   2   9   8        0.04        3.81      3.69 o 
   3   9   8     1628.48     1546.18     48.77 o 
   4   9   8       21.13       26.07      6.93 o 
   5   9   8      436.26      472.65     25.41 o 
   6   9   8       15.67       15.28      8.65 o 
   7   9   8      116.24      113.49     13.23 o 
   8   9   8        8.65        9.20      9.67 o 
   0  10   8       60.11       64.73      8.24 o 
   1  10   8       22.88       22.70      4.10 o 
   2  10   8      319.96      334.66     16.84 o 
   3  10   8       59.29       70.18      8.20 o 
   4  10   8      600.93      597.09     28.88 o 
   5  10   8        7.21       12.43      7.38 o 
   6  10   8      111.61       62.56     10.67 o 
   7  10   8       37.61       51.53     11.07 o 
   8  10   8        0.15       -1.07      9.66 o 
   1  11   8      169.36      182.25      8.87 o 
   2  11   8       12.87       12.07      5.46 o 
   3  11   8      941.61     1036.45     37.63 o 
   4  11   8       11.08       26.09      9.98 o 
   5  11   8       78.51       79.28     10.01 o 
   6  11   8       16.62       15.10      8.12 o 
   7  11   8       46.72       53.07     11.31 o 
   8  11   8        9.81       -1.58     12.40 o 
   0  12   8     1427.39     1425.60     64.28 o 
   1  12   8      506.07      500.15     20.79 o 
   2  12   8      812.36      773.55     27.34 o 
   3  12   8      146.90      139.95     12.59 o 
   4  12   8      136.70      155.30     12.02 o 
   5  12   8      360.30      349.29     18.53 o 
   6  12   8      106.57      108.76     12.49 o 
   7  12   8      129.62       90.76     13.31 o 
   1  13   8      389.91      413.59     24.67 o 
   2  13   8       69.85       63.07      8.73 o 
   3  13   8      884.04      979.02     36.44 o 
   4  13   8        2.69        8.46      7.30 o 
   5  13   8       32.14       43.14      9.19 o 
   6  13   8       11.91       18.32      9.16 o 
   7  13   8       21.14      -10.81      9.65 o 
   0  14   8       29.51       49.80     20.64 o 
   1  14   8       53.00       44.85      9.23 o 
   2  14   8       32.35       20.60      7.46 o 
   3  14   8       13.59       20.59     10.63 o 
   4  14   8        0.02       10.04      7.64 o 
   5  14   8        0.28       -3.60      7.87 o 
   6  14   8        4.20       13.41      9.81 o 
   1  15   8      416.55      464.06     33.02 o 
   2  15   8      160.39      171.94     14.18 o 
   3  15   8      112.46      126.29     12.95 o 
   4  15   8       23.68       30.71     10.73 o 
   5  15   8        0.42       -2.22      8.43 o 
   0  16   8       60.89       65.71     28.90 o 
   1  16   8       53.23       64.39     12.92 o 
   2  16   8       95.49       78.37     14.21 o 
   3  16   8       69.03       58.24     11.08 o 
   4  16   8      156.64      167.99     15.65 o 
   5  16   8       62.42       82.30     13.22 o 
   1  17   8        0.96       -1.41     11.98 o 
   2  17   8       56.16       41.40     20.60 o 
   3  17   8        4.10       11.29     14.81 o 
   0  18   8        7.95       -3.16     15.41 o 
   1  18   8        0.19       -9.10     10.41 o 
   2  18   8        1.14       -0.30     13.00 o 
   1   1   9        0.64       -0.30      2.11 o 
   2   1   9      953.87     1089.48     28.99 o 
   3   1   9       13.84       20.07      3.49 o 
   4   1   9      739.05      812.83     24.10 o 
   5   1   9        0.88       -3.07      3.52 o 
   6   1   9       37.64       47.07      5.80 o 
   7   1   9       49.26       49.32      6.84 o 
   8   1   9        0.11       -8.22      5.48 o 
   9   1   9       24.80       36.09      9.76 o 
  10   1   9        5.09       14.69     18.22 o 
   0   2   9     3641.77     3540.83    120.62 o 
   1   2   9     1219.23     1117.35     28.11 o 
   2   2   9     2277.06     2310.08     59.06 o 
   3   2   9      150.30      207.27      8.28 o 
   4   2   9      717.63      718.07     21.72 o 
   5   2   9        2.27       -2.23      3.64 o 
   6   2   9      119.70      131.44      8.66 o 
   7   2   9      194.48      201.80     12.00 o 
   8   2   9        9.41      -10.48      7.01 o 
   9   2   9       13.32       15.98      9.04 o 
   1   3   9     6301.86     6618.86    165.21 o 
   2   3   9        6.47        6.39      2.35 o 
   3   3   9      443.56      539.56     15.90 o 
   4   3   9       17.10       13.65      5.14 o 
   5   3   9      454.44      451.43     15.45 o 
   6   3   9       13.56        9.39      5.11 o 
   7   3   9     1772.21     1771.85     60.51 o 
   8   3   9        1.83       -2.44      7.05 o 
   9   3   9       33.40       19.21     10.20 o 
   0   4   9      889.81      842.73     30.97 o 
   1   4   9    10532.86    10798.70    257.18 o 
   2   4   9      196.54      196.58      6.92 o 
   3   4   9      380.34      345.98     11.61 o 
   4   4   9     1088.46     1038.20     28.44 o 
   5   4   9      868.92      802.45     24.34 o 
   6   4   9       35.36       39.54      6.47 o 
   7   4   9      336.07      359.13     18.12 o 
   8   4   9       15.26       15.47      8.88 o 
   9   4   9        3.56       20.72     10.33 o 
   1   5   9       88.06      111.71      5.05 o 
   2   5   9       59.96       80.16      4.77 o 
   3   5   9       21.06       31.55      3.91 o 
   4   5   9        5.59       -0.30      3.09 o 
   5   5   9      430.36      422.26     16.80 o 
   6   5   9       88.47       90.01      9.65 o 
   7   5   9       36.89       49.28      8.61 o 
   8   5   9       23.98       30.79      9.66 o 
   9   5   9        0.47       -7.28      9.16 o 
   0   6   9      120.03      108.25      8.31 o 
   1   6   9        4.80        1.15      2.41 o 
   2   6   9      505.37      520.90     14.70 o 
   3   6   9     1002.34     1014.87     27.76 o 
   4   6   9       12.50        7.31      4.17 o 
   5   6   9      929.68      950.77     34.85 o 
   6   6   9       98.82       69.42      8.62 o 
   7   6   9       66.34       67.59     11.05 o 
   8   6   9        1.70       -2.19      8.75 o 
   9   6   9       11.23       14.64     10.52 o 
   1   7   9      588.07      613.74     16.89 o 
   2   7   9        0.25       -0.55      3.44 o 
   3   7   9      590.79      628.49     20.84 o 
   4   7   9        0.93        2.23      4.28 o 
   5   7   9      675.50      730.57     26.05 o 
   6   7   9        0.04        2.79      7.50 o 
   7   7   9      556.55      537.52     27.11 o 
   8   7   9        0.02        5.75      9.32 o 
   9   7   9        4.42      -11.16     10.98 o 
   0   8   9        1.76       -2.70      5.01 o 
   1   8   9      150.55      176.31      7.11 o 
   2   8   9        0.02       -4.43      2.95 o 
   3   8   9     1454.93     1365.56     40.97 o 
   4   8   9      213.74      190.97     10.82 o 
   5   8   9     2050.71     2129.35     71.76 o 
   6   8   9        5.95        7.21     10.73 o 
   7   8   9      115.33      115.77     13.02 o 
   8   8   9        0.39       -3.62      9.30 o 
   9   8   9       65.17       55.50     13.06 o 
   1   9   9        9.03       13.86      3.71 o 
   2   9   9      279.09      284.15     11.20 o 
   3   9   9       53.12       54.34      8.63 o 
   4   9   9       77.35       98.45      9.53 o 
   5   9   9      725.67      710.60     28.52 o 
   6   9   9        1.09        3.94      8.06 o 
   7   9   9       34.60       27.91     12.57 o 
   8   9   9       12.46        8.96      9.99 o 
   0  10   9       14.39        2.22      5.59 o 
   1  10   9       88.55       94.73      7.80 o 
   2  10   9      585.77      571.68     18.68 o 
   3  10   9      878.73      896.23     33.10 o 
   4  10   9      253.96      255.44     14.53 o 
   5  10   9       30.38       40.16      8.73 o 
   6  10   9      355.86      352.19     20.92 o 
   7  10   9      233.86      236.56     26.38 o 
   8  10   9        1.58       -9.60      9.39 o 
   1  11   9      121.98      139.24      7.97 o 
   2  11   9      190.17      187.35     10.76 o 
   3  11   9        0.00       -6.08      5.89 o 
   4  11   9       79.85       97.75     15.18 o 
   5  11   9       13.25        1.06      7.07 o 
   6  11   9        0.78        2.96      8.56 o 
   7  11   9      264.07      284.64     41.94 o 
   0  12   9        5.20       -5.65      7.50 o 
   1  12   9       62.35       46.51      7.24 o 
   2  12   9        9.75        9.58      5.82 o 
   3  12   9       14.31       12.49      7.09 o 
   4  12   9        0.21       -8.06      6.66 o 
   5  12   9        0.02        7.19      7.72 o 
   6  12   9       14.18       23.93      9.90 o 
   7  12   9       14.19       13.60      9.77 o 
   1  13   9      229.67      212.11     13.10 o 
   2  13   9        7.46       17.32      8.09 o 
   3  13   9      172.23      212.75     16.19 o 
   4  13   9       23.15       15.59      7.94 o 
   5  13   9        0.14       -0.47      7.95 o 
   6  13   9        4.92        8.04      9.80 o 
   7  13   9       26.30       21.07     11.44 o 
   0  14   9      491.09      430.63     48.36 o 
   1  14   9      944.88      995.84     39.89 o 
   2  14   9      162.70      144.24     13.15 o 
   3  14   9       16.47       20.91      8.25 o 
   4  14   9      109.93      113.37     11.60 o 
   5  14   9       16.53       25.69      9.54 o 
   6  14   9       23.57       18.56     10.71 o 
   1  15   9       13.94       18.23     10.59 o 
   2  15   9        6.62        9.37      8.93 o 
   3  15   9        0.26        3.02      8.22 o 
   4  15   9       14.04       17.54      9.49 o 
   5  15   9       65.74       51.45     10.93 o 
   0  16   9       16.40        3.57     15.28 o 
   1  16   9        0.06       -3.94     10.43 o 
   2  16   9        0.00       11.63     11.55 o 
   3  16   9       60.65       52.95     11.26 o 
   4  16   9        4.02        5.04      9.37 o 
   1  17   9       34.55       27.59     12.74 o 
   2  17   9        0.45        1.51     12.56 o 
   3  17   9        7.02        3.24     11.82 o 
   0  18   9        0.54        4.72     17.52 o 
   1  18   9       30.33       73.22     17.88 o 
   0   0  10     2550.94     2922.42    141.65 o 
   1   0  10     1014.05      861.39     31.61 o 
   2   0  10     2801.01     2789.16     96.14 o 
   3   0  10       82.09      112.05      8.68 o 
   4   0  10     1136.51     1052.11     43.02 o 
   5   0  10      416.66      422.39     21.38 o 
   6   0  10      349.41      387.29     20.99 o 
   7   0  10       29.05       26.41      8.85 o 
   8   0  10       39.85       33.24     10.57 o 
   9   0  10       40.21       22.96     16.12 o 
   1   1  10        1.40       -0.15      3.23 o 
   2   1  10        0.02       -0.51      2.47 o 
   3   1  10      733.68      735.27     21.76 o 
   4   1  10       27.71       24.56      4.28 o 
   5   1  10        3.15       -0.60      3.73 o 
   6   1  10        0.81        1.41      4.48 o 
   7   1  10        5.18        1.01      5.00 o 
   8   1  10        2.91       -6.61      6.31 o 
   9   1  10       22.75       18.38      9.22 o 
   0   2  10       92.23       72.12      5.64 o 
   1   2  10      745.29      683.02     18.96 o 
   2   2  10     1223.43     1120.26     29.93 o 
   3   2  10      655.07      673.86     19.17 o 
   4   2  10       31.57       34.64      4.63 o 
   5   2  10      274.21      297.94     11.71 o 
   6   2  10      114.17      125.53      7.91 o 
   7   2  10        5.22        3.22      5.45 o 
   8   2  10       29.00       24.01      8.02 o 
   9   2  10       13.69        7.76      9.64 o 
   1   3  10      168.21      183.09      6.96 o 
   2   3  10       20.94       34.74      3.19 o 
   3   3  10       42.70       73.63      4.78 o 
   4   3  10        0.72        2.88      3.54 o 
   5   3  10      147.28      149.89      8.26 o 
   6   3  10        2.66        1.67      4.88 o 
   7   3  10        5.55       12.32      6.72 o 
   8   3  10       15.74        6.55      7.75 o 
   9   3  10       12.10       -2.37      8.20 o 
   0   4  10      324.99      295.36     12.97 o 
   1   4  10     3460.20     3946.19     95.33 o 
   2   4  10      765.96      760.32     20.06 o 
   3   4  10      443.16      369.74     12.77 o 
   4   4  10       89.52       91.43      6.47 o 
   5   4  10      707.61      691.49     22.79 o 
   6   4  10       25.20       25.05      6.46 o 
   7   4  10       27.22       27.96      7.63 o 
   8   4  10       12.11       20.13      8.23 o 
   9   4  10       64.54       52.68     18.11 o 
   1   5  10     1806.96     1924.91     47.63 o 
   2   5  10       30.12       45.67      3.98 o 
   3   5  10     2797.48     2849.50     73.08 o 
   4   5  10       88.11       85.90      6.55 o 
   5   5  10      291.83      277.50     14.99 o 
   6   5  10        0.01       -9.44      6.29 o 
   7   5  10        0.17       -4.96      6.64 o 
   8   5  10        4.69        2.02      8.93 o 
   9   5  10        3.49        8.05     10.37 o 
   0   6  10      395.47      327.55     23.65 o 
   1   6  10       35.54       46.12      3.78 o 
   2   6  10      395.24      328.60     15.32 o 
   3   6  10        0.95       -1.59      3.14 o 
   4   6  10       33.65       50.22      5.66 o 
   5   6  10      125.57      127.07     10.23 o 
   6   6  10       59.09       54.49     11.41 o 
   7   6  10      369.57      393.49     32.63 o 
   8   6  10       34.36       35.28     10.62 o 
   9   6  10      182.77      185.50     17.27 o 
   1   7  10       10.70       19.93      3.27 o 
   2   7  10     1026.88     1019.51     26.67 o 
   3   7  10     1363.03     1315.37     39.58 o 
   4   7  10      300.96      252.65     11.51 o 
   5   7  10      396.45      392.17     18.55 o 
   6   7  10       97.25      102.72     11.92 o 
   7   7  10      389.44      351.43     23.28 o 
   8   7  10       39.01       21.44     11.34 o 
   9   7  10        6.38       -3.76     10.78 o 
   0   8  10       97.55       69.45      6.62 o 
   1   8  10     1544.91     1519.16     38.49 o 
   2   8  10        1.53        2.20      3.49 o 
   3   8  10      589.00      608.41     20.59 o 
   4   8  10      824.01      853.31     29.56 o 
   5   8  10      901.78      902.68     37.23 o 
   6   8  10      108.79       73.60     11.25 o 
   7   8  10        0.12       -1.37      8.70 o 
   8   8  10       34.41       52.82     11.79 o 
   1   9  10      759.45      791.57     22.66 o 
   2   9  10        8.86       15.46      4.72 o 
   3   9  10     1309.15     1293.60     41.97 o 
   4   9  10       10.83       24.09      7.26 o 
   5   9  10       24.81       31.81      8.84 o 
   6   9  10        0.85       -5.30      9.58 o 
   7   9  10      221.98      226.39     17.43 o 
   8   9  10        0.36      -13.22      9.64 o 
   0  10  10      506.11      452.51     26.85 o 
   1  10  10      427.24      429.63     15.32 o 
   2  10  10      598.45      624.67     22.54 o 
   3  10  10     1110.70     1128.27     40.53 o 
   4  10  10      548.12      568.07     34.77 o 
   5  10  10      405.96      464.17     24.10 o 
   6  10  10       51.16       46.84     10.53 o 
   7  10  10        5.30       -4.69      9.23 o 
   8  10  10        0.91       12.46     10.80 o 
   1  11  10      307.11      295.79     12.92 o 
   2  11  10       36.88       38.27      6.56 o 
   3  11  10      236.26      255.80     14.68 o 
   4  11  10       43.65       68.12      9.34 o 
   5  11  10        5.65        6.17      7.49 o 
   6  11  10        1.75       -4.41      8.20 o 
   7  11  10       92.89      111.48     14.57 o 
   0  12  10        2.00        9.01      8.13 o 
   1  12  10      612.88      648.77     22.47 o 
   2  12  10       41.23       55.40      9.77 o 
   3  12  10        9.82       14.15      7.21 o 
   4  12  10       41.73       15.94      7.59 o 
   5  12  10      221.88      254.24     16.15 o 
   6  12  10        0.00       -7.21      8.59 o 
   7  12  10      245.97      291.06     21.05 o 
   1  13  10       56.04       67.53      8.84 o 
   2  13  10       35.32       30.11      8.42 o 
   3  13  10      275.98      290.95     16.38 o 
   4  13  10       97.62       97.76     16.09 o 
   5  13  10       45.50       52.47      9.81 o 
   6  13  10       68.55       68.32     12.57 o 
   0  14  10       29.79       30.73     15.78 o 
   1  14  10      192.98      197.17     14.41 o 
   2  14  10       14.81       15.32      8.88 o 
   3  14  10       33.20       30.72      9.16 o 
   4  14  10       14.93       10.67      8.34 o 
   5  14  10        1.26       -7.42      8.19 o 
   6  14  10        0.13       17.83     11.96 o 
   1  15  10      204.68      209.07     18.88 o 
   2  15  10       85.97      110.16     17.15 o 
   3  15  10      130.24      135.27     13.46 o 
   4  15  10        3.50        9.68     10.48 o 
   5  15  10       40.83       45.03     12.16 o 
   0  16  10        7.60        8.26     15.01 o 
   1  16  10      298.27      245.05     31.62 o 
   2  16  10        0.16       -4.58     11.08 o 
   3  16  10        0.05        6.51     10.16 o 
   4  16  10       66.39       52.77     11.71 o 
   1  17  10       22.43       39.43     15.40 o 
   2  17  10        2.91       17.70     18.91 o 
   3  17  10        7.29        5.21     11.67 o 
   1   1  11        0.04        0.16      2.37 o 
   2   1  11      229.92      246.32      8.81 o 
   3   1  11     1272.01     1252.53     35.42 o 
   4   1  11      270.08      260.41     12.09 o 
   5   1  11        3.19       -0.60      3.96 o 
   6   1  11        0.39        1.00      4.65 o 
   7   1  11        1.93        5.00      5.47 o 
   8   1  11        2.25        2.98      6.49 o 
   9   1  11       65.75       76.31     11.62 o 
   0   2  11     2263.48     2144.58     74.40 o 
   1   2  11      234.27      295.49     11.17 o 
   2   2  11      435.18      443.06     13.45 o 
   3   2  11      269.66      306.27     11.22 o 
   4   2  11      403.21      417.78     16.91 o 
   5   2  11        9.06        4.58      4.24 o 
   6   2  11       11.76        7.05      4.87 o 
   7   2  11       89.76       84.76      9.07 o 
   8   2  11       56.55       29.67      8.78 o 
   9   2  11        1.31       -2.54      9.66 o 
   1   3  11      120.54      149.02      6.34 o 
   2   3  11      760.79      752.30     21.06 o 
   3   3  11      703.31      769.98     21.82 o 
   4   3  11      373.38      360.12     14.27 o 
   5   3  11      193.39      177.54      9.15 o 
   6   3  11      444.26      402.92     19.12 o 
   7   3  11       46.80       38.33      8.09 o 
   8   3  11      148.41      199.55     18.46 o 
   9   3  11       44.19       43.30     10.19 o 
   0   4  11     1835.05     1760.49     61.87 o 
   1   4  11       46.96       94.16      4.83 o 
   2   4  11       43.22       54.27      4.34 o 
   3   4  11       35.73       25.99      3.96 o 
   4   4  11       48.93       39.53      5.00 o 
   5   4  11      292.61      290.39     13.45 o 
   6   4  11      123.33      119.16      9.45 o 
   7   4  11      174.99      220.62     14.65 o 
   8   4  11       42.56       40.51      9.36 o 
   9   4  11        8.11        5.19     10.37 o 
   1   5  11       18.67       13.04      2.94 o 
   2   5  11      491.47      525.68     15.78 o 
   3   5  11       76.55       66.20      5.04 o 
   4   5  11        1.75        4.58      4.35 o 
   5   5  11      187.25      198.81     11.18 o 
   6   5  11       79.35       98.07      9.90 o 
   7   5  11       13.50        7.11      6.98 o 
   8   5  11       49.04       50.21     11.61 o 
   9   5  11        5.49       -4.73      9.69 o 
   0   6  11     1626.41     1850.10     65.16 o 
   1   6  11      439.88      407.22     12.28 o 
   2   6  11      640.71      653.43     19.08 o 
   3   6  11        8.03       11.81      3.69 o 
   4   6  11       49.35       49.94      6.82 o 
   5   6  11        6.64        5.89      5.27 o 
   6   6  11        2.78       -6.79      6.33 o 
   7   6  11       23.18       13.24      8.93 o 
   8   6  11       36.16       27.50     11.50 o 
   9   6  11       19.36       42.01     12.01 o 
   1   7  11      496.45      508.81     14.72 o 
   2   7  11       32.77       42.71      4.43 o 
   3   7  11      159.65      144.92      8.34 o 
   4   7  11      128.14      105.38      9.27 o 
   5   7  11      188.04      196.90     12.75 o 
   6   7  11       56.58       53.25     10.32 o 
   7   7  11      283.73      313.31     20.05 o 
   8   7  11        5.33        7.61     11.42 o 
   0   8  11        9.18        3.09      4.57 o 
   1   8  11      167.91      168.40      7.41 o 
   2   8  11      286.01      293.45     11.45 o 
   3   8  11      765.57      790.59     25.78 o 
   4   8  11     2295.46     2367.42     73.14 o 
   5   8  11      724.80      737.24     28.75 o 
   6   8  11      717.87      666.78     32.09 o 
   7   8  11       17.38       16.72      9.60 o 
   8   8  11        9.74        4.28     10.02 o 
   1   9  11       13.02        6.96      3.98 o 
   2   9  11      654.56      622.77     21.11 o 
   3   9  11      239.82      258.79     12.20 o 
   4   9  11      519.61      486.00     27.11 o 
   5   9  11      950.10      993.32     40.66 o 
   6   9  11       84.54       94.02     15.03 o 
   7   9  11      252.60      275.37     19.21 o 
   8   9  11        7.23       13.02     10.27 o 
   0  10  11     1435.29     1489.10     59.70 o 
   1  10  11       20.14       19.88      4.59 o 
   2  10  11      477.58      494.21     18.25 o 
   3  10  11      580.58      651.54     24.16 o 
   4  10  11      973.31     1021.16     37.85 o 
   5  10  11      235.44      240.53     22.14 o 
   6  10  11       83.84       67.12     13.63 o 
   7  10  11       89.62       82.54     15.21 o 
   1  11  11      264.38      264.08     12.29 o 
   2  11  11      424.64      395.29     24.69 o 
   3  11  11      596.30      582.79     27.45 o 
   4  11  11       67.09       85.12     10.15 o 
   5  11  11       82.57       71.58     12.28 o 
   6  11  11       79.86       60.93     12.31 o 
   7  11  11        1.05        3.67     10.81 o 
   0  12  11      300.26      380.35     25.03 o 
   1  12  11       28.69       25.44      6.11 o 
   2  12  11      359.30      366.29     36.40 o 
   3  12  11      132.56      129.68     11.22 o 
   4  12  11       45.45       49.27      8.84 o 
   5  12  11      111.71      130.78     16.24 o 
   6  12  11       55.61       55.84     11.68 o 
   7  12  11        5.38       -8.52      9.71 o 
   1  13  11       37.51       53.89      9.66 o 
   2  13  11        0.04       -0.50      8.70 o 
   3  13  11        0.00        9.43      8.01 o 
   4  13  11        0.69      -10.69      7.13 o 
   5  13  11        0.01       -5.23      8.55 o 
   6  13  11        3.29       -8.28      8.98 o 
   0  14  11      119.64      113.77     27.72 o 
   1  14  11       67.80       54.50     10.76 o 
   2  14  11        7.21       11.29      8.26 o 
   3  14  11      288.55      298.95     21.72 o 
   4  14  11       34.00       50.25     10.43 o 
   5  14  11       70.99       83.29     16.97 o 
   1  15  11       10.98       -2.54     12.11 o 
   2  15  11        1.88       -9.32      9.12 o 
   3  15  11       15.11       22.77     16.71 o 
   4  15  11        0.21        6.97      9.69 o 
   5  15  11       45.17       41.71     12.86 o 
   0  16  11       75.39      130.62     24.19 o 
   1  16  11        0.26        6.68     13.31 o 
   2  16  11       88.23       95.06     19.75 o 
   3  16  11       81.14       71.46     13.26 o 
   1  17  11        3.10       -4.03     13.40 o 
   2  17  11       26.57       49.43     16.99 o 
   0   0  12     2329.59     2087.66    103.06 o 
   1   0  12        9.84        1.61      3.56 o 
   2   0  12      603.05      722.35     34.04 o 
   3   0  12       10.58       15.58      5.41 o 
   4   0  12        4.96        5.84      5.34 o 
   5   0  12        4.26        7.52      6.68 o 
   6   0  12      397.02      372.66     21.11 o 
   7   0  12       19.27       16.62      8.44 o 
   8   0  12       21.39       18.93     13.45 o 
   9   0  12       28.37       55.61     27.72 o 
   1   1  12      141.02      144.75      6.16 o 
   2   1  12      219.77      246.53      9.22 o 
   3   1  12      159.13      151.71      7.45 o 
   4   1  12       27.64       31.21      4.78 o 
   5   1  12       22.60       20.76      4.87 o 
   6   1  12      129.06      105.56      7.89 o 
   7   1  12        1.21       -2.03      5.30 o 
   8   1  12      150.17      168.41     12.48 o 
   9   1  12        1.37       -9.56      8.26 o 
   0   2  12     1063.92     1011.67     37.00 o 
   1   2  12     4760.85     4503.11    113.46 o 
   2   2  12      457.72      450.17     13.87 o 
   3   2  12      604.56      605.03     18.93 o 
   4   2  12       77.95       75.38      7.71 o 
   5   2  12       17.02        9.49      5.62 o 
   6   2  12       83.74       64.29      6.82 o 
   7   2  12        3.03       -2.61      5.83 o 
   8   2  12        1.48       12.81      8.20 o 
   9   2  12       34.15       25.06     11.03 o 
   1   3  12        4.09        1.92      2.65 o 
   2   3  12      691.78      647.28     18.70 o 
   3   3  12       11.67       10.62      4.36 o 
   4   3  12        6.89       -1.15      3.65 o 
   5   3  12       12.67       15.24      4.80 o 
   6   3  12       44.25       46.68      7.35 o 
   7   3  12        5.48        1.98      6.73 o 
   8   3  12        3.53        4.55      8.44 o 
   9   3  12        3.29       -0.23      8.80 o 
   0   4  12     1205.45     1134.30     41.33 o 
   1   4  12       17.92       13.45      3.09 o 
   2   4  12       96.91      122.29      6.28 o 
   3   4  12       19.41       25.07      4.25 o 
   4   4  12      100.87      117.11      7.37 o 
   5   4  12        0.06       -7.26      4.84 o 
   6   4  12       54.50       64.56      8.49 o 
   7   4  12      195.30      243.30     15.37 o 
   8   4  12       74.50       85.10     10.96 o 
   9   4  12      269.82      317.46     21.45 o 
   1   5  12      107.63      122.52      5.80 o 
   2   5  12      877.53      989.77     27.40 o 
   3   5  12        5.89        4.90      3.55 o 
   4   5  12      128.56      138.44      8.43 o 
   5   5  12       22.83       22.28      6.08 o 
   6   5  12      298.46      255.85     15.20 o 
   7   5  12       86.36       63.56     11.69 o 
   8   5  12      111.11      124.58     14.53 o 
   9   5  12        4.68       11.01     10.82 o 
   0   6  12     4937.16     4899.95    167.41 o 
   1   6  12      194.73      158.72      6.77 o 
   2   6  12      209.89      189.93      8.41 o 
   3   6  12       64.26       80.92      6.21 o 
   4   6  12       20.30       10.71      5.48 o 
   5   6  12       13.30       10.59      6.68 o 
   6   6  12      459.28      435.22     23.25 o 
   7   6  12      112.20      120.33     14.33 o 
   8   6  12        3.36        6.63      9.60 o 
   1   7  12      193.59      201.79      8.24 o 
   2   7  12      149.71      141.31      7.07 o 
   3   7  12      527.18      608.59     20.73 o 
   4   7  12       58.81       63.42      9.05 o 
   5   7  12      115.21      141.93     11.36 o 
   6   7  12        1.49       -5.55      6.62 o 
   7   7  12       21.66       15.67      9.22 o 
   8   7  12        6.40       16.00     10.13 o 
   0   8  12      123.07      174.29     13.28 o 
   1   8  12       12.15       10.91      3.66 o 
   2   8  12       48.20       43.45      5.44 o 
   3   8  12      222.76      254.06     11.85 o 
   4   8  12       37.89       49.68     10.04 o 
   5   8  12       40.66       40.73     10.56 o 
   6   8  12       29.50       34.69     10.13 o 
   7   8  12       42.09       54.55     11.29 o 
   8   8  12        0.43       -6.68      9.73 o 
   1   9  12      334.40      397.15     14.42 o 
   2   9  12      449.39      431.21     20.60 o 
   3   9  12       25.70       16.12      5.51 o 
   4   9  12      134.77      129.69     10.83 o 
   5   9  12       11.46       11.68      8.25 o 
   6   9  12        9.63        2.84      8.25 o 
   7   9  12       92.19      121.76     14.18 o 
   8   9  12        8.10        3.19     13.54 o 
   0  10  12        7.59       -1.07      6.17 o 
   1  10  12      373.34      356.36     13.88 o 
   2  10  12       76.23       69.19      7.23 o 
   3  10  12        4.63       14.06      7.52 o 
   4  10  12      295.28      293.88     21.10 o 
   5  10  12      225.20      265.26     17.96 o 
   6  10  12       35.29       30.47      9.86 o 
   7  10  12      121.63      129.56     15.68 o 
   1  11  12      398.27      440.54     21.34 o 
   2  11  12        7.51       20.01      6.25 o 
   3  11  12      413.42      378.94     21.20 o 
   4  11  12       54.42       51.91      9.16 o 
   5  11  12      217.44      267.93     22.88 o 
   6  11  12       34.63       31.50     10.51 o 
   7  11  12        4.83       12.31     10.48 o 
   0  12  12       67.75       84.86     12.36 o 
   1  12  12     3153.14     3075.75    100.35 o 
   2  12  12       54.77       42.11      9.10 o 
   3  12  12      217.35      208.27     21.37 o 
   4  12  12        0.62       -0.72      8.49 o 
   5  12  12       81.52       95.88     12.88 o 
   6  12  12       69.05       50.94     11.99 o 
   1  13  12       74.30       69.64     11.52 o 
   2  13  12       55.25       37.52     10.90 o 
   3  13  12      122.84      134.67     13.54 o 
   4  13  12        0.06       -1.70      7.67 o 
   5  13  12       12.14        6.45      9.73 o 
   6  13  12       94.78      103.67     14.22 o 
   0  14  12      164.20      203.24     26.65 o 
   1  14  12        9.74        3.61      9.20 o 
   2  14  12        0.04       16.18      8.76 o 
   3  14  12        3.54       23.15      9.40 o 
   4  14  12        3.00       -1.20      9.07 o 
   5  14  12        1.32       14.18     10.81 o 
   1  15  12        4.10       -2.50     11.75 o 
   2  15  12        8.18       11.15      9.64 o 
   3  15  12       24.22       30.74     10.36 o 
   4  15  12       24.90       22.38     12.92 o 
   0  16  12       13.72       30.67     27.13 o 
   1  16  12       38.30       70.48     17.42 o 
   2  16  12       10.72        8.07     12.60 o 
   3  16  12        0.89        8.05     10.93 o 
   1  17  12        0.46       14.43     15.02 o 
   1   1  13      121.21      120.23      5.70 o 
   2   1  13       35.83       39.55      5.15 o 
   3   1  13      140.95      163.36      8.14 o 
   4   1  13        7.42        0.20      3.92 o 
   5   1  13      466.25      506.32     24.14 o 
   6   1  13        9.05        6.83      5.07 o 
   7   1  13       14.92       13.86      6.48 o 
   8   1  13        5.10       16.32     10.77 o 
   9   1  13       15.32       15.58     18.38 o 
   0   2  13        0.41       15.54      4.43 o 
   1   2  13       90.21       89.58      5.22 o 
   2   2  13       59.83       95.99      6.13 o 
   3   2  13       79.57       78.41      5.88 o 
   4   2  13     1169.68     1089.58     32.08 o 
   5   2  13        8.43        2.70      4.61 o 
   6   2  13       66.10       64.97      6.87 o 
   7   2  13       48.87       46.73      8.48 o 
   8   2  13       19.34       19.28      8.71 o 
   9   2  13       60.73       47.22     11.91 o 
   1   3  13       18.96       19.28      3.44 o 
   2   3  13      228.46      204.14      9.59 o 
   3   3  13      196.67      203.74      9.21 o 
   4   3  13       37.57       42.23      5.36 o 
   5   3  13        3.71        6.02      4.76 o 
   6   3  13      160.57      195.30     13.38 o 
   7   3  13       33.31       25.70      8.17 o 
   8   3  13        4.43        3.06      8.30 o 
   9   3  13        2.68        2.12      9.11 o 
   0   4  13       22.60       57.34      6.15 o 
   1   4  13      265.68      238.70     11.79 o 
   2   4  13        0.30       -4.32      2.88 o 
   3   4  13       52.11       46.78      5.34 o 
   4   4  13        9.62       -0.85      4.39 o 
   5   4  13       49.04       57.74      8.33 o 
   6   4  13      169.39      157.92     11.61 o 
   7   4  13        0.44        0.06      7.36 o 
   8   4  13      135.47      149.11     15.03 o 
   1   5  13      134.36      104.57      6.02 o 
   2   5  13        1.96        5.51      3.54 o 
   3   5  13      868.48      766.45     24.81 o 
   4   5  13       21.63       20.25      5.26 o 
   5   5  13      168.47      219.82     12.35 o 
   6   5  13        0.31        0.36      6.41 o 
   7   5  13      331.53      336.45     19.95 o 
   8   5  13       85.16      109.33     15.77 o 
   0   6  13        4.64       14.94      4.92 o 
   1   6  13      103.97      144.22      7.17 o 
   2   6  13       23.07       25.92      4.23 o 
   3   6  13      200.93      187.01     10.08 o 
   4   6  13      849.76      830.90     29.02 o 
   5   6  13      638.71      649.66     24.74 o 
   6   6  13       76.12       80.80      9.69 o 
   7   6  13      167.57      224.55     22.60 o 
   8   6  13        0.24        5.10     10.01 o 
   1   7  13       96.15      103.85      6.31 o 
   2   7  13       97.21      111.38      7.25 o 
   3   7  13      444.24      362.38     14.71 o 
   4   7  13       92.19      104.98     10.87 o 
   5   7  13      568.94      509.20     22.64 o 
   6   7  13        0.11       -6.75      6.48 o 
   7   7  13      107.43       94.77     13.57 o 
   8   7  13        0.90        3.66      9.95 o 
   0   8  13      608.98      543.61     22.75 o 
   1   8  13      426.93      412.73     13.88 o 
   2   8  13     1300.87     1313.92     37.83 o 
   3   8  13      300.76      319.82     13.88 o 
   4   8  13       97.90       93.52     11.44 o 
   5   8  13       82.27       82.58      9.81 o 
   6   8  13       69.94       98.94     14.93 o 
   7   8  13        7.69        8.14     10.37 o 
   8   8  13        2.79        1.19      9.67 o 
   1   9  13      160.60      148.78      8.22 o 
   2   9  13       95.47      103.57      8.04 o 
   3   9  13     1817.89     1747.68     52.29 o 
   4   9  13       21.13       21.76      8.22 o 
   5   9  13      485.82      492.58     29.66 o 
   6   9  13      102.43       92.07     12.39 o 
   7   9  13       41.48       28.25     10.79 o 
   0  10  13       36.96       37.46      8.19 o 
   1  10  13        0.22        1.17      5.00 o 
   2  10  13       17.55       23.25      5.86 o 
   3  10  13       25.58        9.45      6.41 o 
   4  10  13        0.20       -7.07      7.45 o 
   5  10  13        2.23       12.58      8.70 o 
   6  10  13       82.75       92.29     12.54 o 
   7  10  13        7.56        5.91      9.65 o 
   1  11  13      486.11      510.97     20.53 o 
   2  11  13       77.48       83.17      8.77 o 
   3  11  13      443.14      441.77     20.87 o 
   4  11  13       47.31       51.32     11.34 o 
   5  11  13       18.75       15.44      9.13 o 
   6  11  13        3.75       16.26      9.68 o 
   0  12  13      211.33      175.83     16.31 o 
   1  12  13        4.23       14.29      8.25 o 
   2  12  13        0.14       11.64      8.28 o 
   3  12  13        3.65        4.97      7.35 o 
   4  12  13       58.40       86.36     11.69 o 
   5  12  13        1.86       12.08      9.77 o 
   6  12  13        1.54        7.82      9.81 o 
   1  13  13       67.59       92.51     12.67 o 
   2  13  13       79.40       65.89     10.71 o 
   3  13  13      243.30      233.27     16.55 o 
   4  13  13       16.74       22.83      9.75 o 
   5  13  13        0.51       -2.62      9.18 o 
   0  14  13       81.68       81.39     30.67 o 
   1  14  13      433.43      404.29     24.51 o 
   2  14  13      105.80      135.78     13.54 o 
   3  14  13      460.72      458.12     24.67 o 
   4  14  13        2.55       -4.74     10.77 o 
   5  14  13      132.99      154.40     21.61 o 
   1  15  13        3.45       12.07     11.56 o 
   2  15  13        4.95       -5.57     12.17 o 
   3  15  13       12.55       15.52     10.08 o 
   4  15  13        0.09       -0.91     10.42 o 
   0  16  13      133.66      122.68     36.57 o 
   1  16  13        0.28       -5.96     13.31 o 
   2  16  13        9.20       17.88     12.56 o 
   0   0  14     4761.60     4567.10    220.87 o 
   1   0  14     1803.46     1797.39     63.72 o 
   2   0  14     2321.35     2281.32     87.98 o 
   3   0  14      482.21      444.40     24.68 o 
   4   0  14      275.42      241.66     15.37 o 
   5   0  14        6.47       12.49      7.13 o 
   6   0  14      106.21      113.65     12.57 o 
   7   0  14        0.04       -1.89      7.96 o 
   8   0  14        0.18        1.98     12.31 o 
   1   1  14       42.64       34.73      3.99 o 
   2   1  14      713.35      652.47     20.20 o 
   3   1  14      230.12      240.88     10.63 o 
   4   1  14        4.13        4.99      4.25 o 
   5   1  14       26.50       30.21      5.66 o 
   6   1  14      145.93      128.32      9.19 o 
   7   1  14      162.34      169.25     12.95 o 
   8   1  14       16.82       16.55      8.02 o 
   0   2  14        1.06        0.64      4.15 o 
   1   2  14      656.83      577.58     17.25 o 
   2   2  14      174.40      191.91     11.58 o 
   3   2  14      193.29      154.97      8.15 o 
   4   2  14      321.06      301.51     12.32 o 
   5   2  14      169.98      192.27     10.18 o 
   6   2  14        2.84       -7.43      4.96 o 
   7   2  14      223.25      209.70     13.01 o 
   8   2  14      162.72      166.14     14.02 o 
   1   3  14        3.70        1.38      3.28 o 
   2   3  14       26.81       24.77      4.37 o 
   3   3  14       32.62       26.03      4.83 o 
   4   3  14      102.82       82.34      6.63 o 
   5   3  14        7.92        3.40      4.87 o 
   6   3  14      137.90      128.55     10.40 o 
   7   3  14        5.45        8.26      7.11 o 
   8   3  14       41.79       65.78     11.58 o 
   0   4  14       14.16        7.20      4.61 o 
   1   4  14       31.04       39.23      4.47 o 
   2   4  14       84.63       81.91      6.08 o 
   3   4  14      122.81      127.19      8.58 o 
   4   4  14        9.98        6.26      4.49 o 
   5   4  14       42.95       48.80      7.80 o 
   6   4  14       18.74       10.10      6.82 o 
   7   4  14      135.34      160.17     13.03 o 
   8   4  14        2.34        3.45      8.46 o 
   1   5  14      195.22      194.95      9.74 o 
   2   5  14        1.06        0.81      3.70 o 
   3   5  14      393.07      392.60     14.33 o 
   4   5  14       23.89       24.55      5.85 o 
   5   5  14       56.82       67.45     10.20 o 
   6   5  14       63.05       61.98     11.93 o 
   7   5  14       34.27       33.40      9.17 o 
   8   5  14       49.19       49.48     11.89 o 
   0   6  14     1023.27     1063.95     39.79 o 
   1   6  14     2019.29     1973.50     51.79 o 
   2   6  14      444.77      464.70     15.18 o 
   3   6  14     2390.06     2363.46     72.73 o 
   4   6  14      270.84      269.13     13.55 o 
   5   6  14      844.92      868.00     30.77 o 
   6   6  14      118.22      139.21     17.89 o 
   7   6  14        2.96       -0.28      7.78 o 
   8   6  14       46.03       39.88     11.52 o 
   1   7  14       98.60      103.55      6.55 o 
   2   7  14      337.00      301.97     12.23 o 
   3   7  14      478.89      432.69     17.79 o 
   4   7  14      152.49      157.46     10.65 o 
   5   7  14        4.52        4.80      7.50 o 
   6   7  14        9.75        5.38      7.54 o 
   7   7  14       19.31       29.55     10.22 o 
   8   7  14       23.50       35.34     11.77 o 
   0   8  14       85.77       69.67      7.98 o 
   1   8  14      224.82      229.65     10.51 o 
   2   8  14       31.01       41.09      5.85 o 
   3   8  14        0.00        0.73      5.71 o 
   4   8  14      313.52      290.07     17.26 o 
   5   8  14      100.94       97.72     10.39 o 
   6   8  14      140.51      118.16     13.31 o 
   7   8  14        7.88        6.81      9.62 o 
   1   9  14        1.27       -2.99      4.45 o 
   2   9  14       26.74       15.61      5.53 o 
   3   9  14       56.33       56.25      8.16 o 
   4   9  14       51.39       46.27      8.61 o 
   5   9  14       64.00       78.85     11.60 o 
   6   9  14       17.42        4.82      8.59 o 
   7   9  14       53.06       36.86     15.91 o 
   0  10  14      810.26      760.12     38.10 o 
   1  10  14      923.79      754.25     25.25 o 
   2  10  14      228.03      189.16     14.35 o 
   3  10  14        1.55       -8.76      5.84 o 
   4  10  14       22.26       30.37      9.07 o 
   5  10  14      159.16      154.06     19.96 o 
   6  10  14        1.40        5.09      9.00 o 
   7  10  14       17.37        1.52     13.10 o 
   1  11  14        6.81        4.96      6.20 o 
   2  11  14      405.77      369.08     18.45 o 
   3  11  14       17.06       15.26      7.54 o 
   4  11  14      144.98      152.49     13.92 o 
   5  11  14        3.84        7.38      8.93 o 
   6  11  14        8.12       11.20      9.95 o 
   0  12  14       73.93       69.45     20.33 o 
   1  12  14      767.55      846.58     30.30 o 
   2  12  14       44.53       30.72      9.22 o 
   3  12  14       17.05       -0.66      9.69 o 
   4  12  14        2.46       -7.60      8.45 o 
   5  12  14       45.54       34.76     12.59 o 
   6  12  14        0.52       16.58     10.22 o 
   1  13  14        0.80       -1.05      8.94 o 
   2  13  14        3.78        5.41      8.56 o 
   3  13  14      255.46      266.86     22.79 o 
   4  13  14        4.37       14.75      9.71 o 
   5  13  14       16.11       -3.72      9.46 o 
   0  14  14      394.21      304.34     49.54 o 
   1  14  14       88.53      129.63     14.88 o 
   2  14  14      186.58      162.44     14.71 o 
   3  14  14       12.41       38.68     11.00 o 
   4  14  14        8.19       19.56     11.29 o 
   1  15  14        5.01       15.85     15.07 o 
   2  15  14        2.53      -11.71     13.44 o 
   3  15  14       19.42       23.82     12.19 o 
   0  16  14       68.26       41.29     28.31 o 
   1  16  14       86.68      144.17     69.60 o 
   1   1  15      433.71      377.04     19.28 o 
   2   1  15      352.21      335.40     18.40 o 
   3   1  15      282.23      290.80     11.88 o 
   4   1  15      194.05      177.77      9.53 o 
   5   1  15      339.64      367.15     14.79 o 
   6   1  15      227.38      225.33     13.53 o 
   7   1  15       73.03       90.24      9.30 o 
   8   1  15       74.88       89.03     11.18 o 
   0   2  15      327.77      405.47     18.13 o 
   1   2  15     2112.97     2000.41     52.35 o 
   2   2  15      244.34      245.86     10.39 o 
   3   2  15       15.26       10.83      4.84 o 
   4   2  15      413.48      427.17     17.42 o 
   5   2  15      795.61      736.83     23.78 o 
   6   2  15       14.06        2.50      5.54 o 
   7   2  15       70.09       43.99      8.61 o 
   8   2  15      195.76      203.98     21.67 o 
   1   3  15      312.43      291.59     14.04 o 
   2   3  15      137.48      143.61      7.88 o 
   3   3  15      113.80      106.22      7.35 o 
   4   3  15       14.77        3.97      4.72 o 
   5   3  15      215.84      215.12     14.14 o 
   6   3  15      183.17      199.54     12.76 o 
   7   3  15      505.12      473.36     22.97 o 
   8   3  15        9.91       15.94      9.54 o 
   0   4  15      739.47      731.89     28.88 o 
   1   4  15      218.11      244.83      9.80 o 
   2   4  15      618.24      600.70     19.37 o 
   3   4  15      156.51      197.13     10.15 o 
   4   4  15      305.10      291.78     13.08 o 
   5   4  15      114.38      120.73     14.01 o 
   6   4  15       33.80       39.87      8.22 o 
   7   4  15      104.82      108.78     11.93 o 
   8   4  15        0.26       13.83      9.04 o 
   1   5  15      157.18      155.04      8.70 o 
   2   5  15      178.54      201.85      9.59 o 
   3   5  15        0.56       -5.80      4.10 o 
   4   5  15      492.88      530.18     19.63 o 
   5   5  15      123.77      126.27     10.05 o 
   6   5  15      194.75      201.67     14.24 o 
   7   5  15       12.95       20.81      8.23 o 
   8   5  15        5.48       17.42     10.15 o 
   0   6  15      706.31      690.69     30.69 o 
   1   6  15      213.81      227.25      9.64 o 
   2   6  15      166.47      165.39     12.36 o 
   3   6  15      767.66      780.44     25.82 o 
   4   6  15      253.98      205.21     12.20 o 
   5   6  15      260.00      314.70     15.70 o 
   6   6  15        0.02        2.88      7.46 o 
   7   6  15       11.16        5.95      8.01 o 
   8   6  15       24.73       24.21     10.96 o 
   1   7  15        2.48        7.35      4.14 o 
   2   7  15      515.05      463.82     25.60 o 
   3   7  15       45.84       33.19      6.77 o 
   4   7  15      168.70      178.96     11.54 o 
   5   7  15      326.87      344.53     18.42 o 
   6   7  15        7.06       17.54      8.08 o 
   7   7  15      113.22      127.61     14.54 o 
   0   8  15       42.95       38.25      7.89 o 
   1   8  15       52.39       33.50      5.60 o 
   2   8  15       19.15       17.35      5.31 o 
   3   8  15        0.03       -8.21      5.47 o 
   4   8  15      376.07      346.52     21.85 o 
   5   8  15        1.75       -9.47      6.31 o 
   6   8  15       50.26       48.53     11.02 o 
   7   8  15       20.95       30.55     10.80 o 
   1   9  15       78.19       67.60      6.88 o 
   2   9  15       38.42       50.29      7.86 o 
   3   9  15      440.07      410.04     23.14 o 
   4   9  15       27.32       36.89      8.36 o 
   5   9  15       19.74       18.59      9.27 o 
   6   9  15       30.89       25.99     10.04 o 
   7   9  15        3.48      -10.71      9.32 o 
   0  10  15       34.48       19.04     12.77 o 
   1  10  15      124.62      142.49      9.59 o 
   2  10  15       73.25       65.34      9.33 o 
   3  10  15       77.34       87.65      9.90 o 
   4  10  15        3.69        5.70      8.08 o 
   5  10  15       36.55       35.84     10.15 o 
   6  10  15       23.67       20.05     10.37 o 
   1  11  15      156.29      144.41     10.79 o 
   2  11  15       60.45       65.35      8.59 o 
   3  11  15       74.90       76.55     10.65 o 
   4  11  15       64.79       38.31     10.09 o 
   5  11  15        7.09       -5.05      8.47 o 
   6  11  15        7.27        2.80      9.92 o 
   0  12  15      275.65      310.57     29.39 o 
   1  12  15        1.88       11.73      7.18 o 
   2  12  15        0.57       -1.76      8.36 o 
   3  12  15        8.23       23.08      9.41 o 
   4  12  15       15.07       14.52      8.95 o 
   5  12  15        0.34       10.48     10.17 o 
   1  13  15       18.96       26.01     12.21 o 
   2  13  15       17.83       14.98      9.18 o 
   3  13  15      128.06      139.68     15.90 o 
   4  13  15       74.64       78.22     12.62 o 
   0  14  15      149.72      128.95     23.18 o 
   1  14  15        0.30       -0.07     11.53 o 
   2  14  15       36.72       18.53     12.12 o 
   3  14  15        0.78       13.17     10.76 o 
   1  15  15        0.25       -5.40     12.87 o 
   2  15  15       15.06        9.09     11.31 o 
   0   0  16      469.69      499.43     30.17 o 
   1   0  16      757.20      725.30     31.64 o 
   2   0  16      356.64      345.25     18.73 o 
   3   0  16      324.89      360.16     25.05 o 
   4   0  16       37.70        9.57      7.36 o 
   5   0  16      192.02      173.74     14.49 o 
   6   0  16      626.35      627.13     31.52 o 
   7   0  16        0.04        0.75      9.09 o 
   8   0  16      198.46      198.68     23.15 o 
   1   1  16      211.34      223.81     10.48 o 
   2   1  16        2.46       -0.22      4.16 o 
   3   1  16       89.08      120.18      7.78 o 
   4   1  16       59.67       52.30      6.48 o 
   5   1  16        2.33       -6.31      4.93 o 
   6   1  16       46.81       40.48      6.95 o 
   7   1  16       90.73      103.65     10.60 o 
   8   1  16        5.93        7.79      8.64 o 
   0   2  16     3361.81     3329.68    115.57 o 
   1   2  16        3.55       14.06      5.27 o 
   2   2  16      760.99      759.28     23.54 o 
   3   2  16        1.66       -5.02      4.11 o 
   4   2  16        6.60        2.73      5.21 o 
   5   2  16      100.03       90.14      8.02 o 
   6   2  16       66.24       66.91      9.75 o 
   7   2  16       69.07       79.80     10.14 o 
   8   2  16        3.06        3.24      8.87 o 
   1   3  16      372.53      371.38     19.79 o 
   2   3  16      994.53      975.85     29.12 o 
   3   3  16      989.98      938.81     28.53 o 
   4   3  16       82.00      107.34      8.04 o 
   5   3  16        1.44        3.17      5.38 o 
   6   3  16      182.32      183.41     12.55 o 
   7   3  16      107.15      109.08     11.59 o 
   8   3  16       31.73       36.31     10.84 o 
   0   4  16       12.89       10.50      6.59 o 
   1   4  16     1185.88     1201.08     33.17 o 
   2   4  16       51.54       56.89      6.16 o 
   3   4  16      771.07      726.33     26.68 o 
   4   4  16      584.73      577.24     20.72 o 
   5   4  16       81.94       76.48      9.25 o 
   6   4  16        0.01        2.10      6.96 o 
   7   4  16        7.35       12.07      8.99 o 
   8   4  16       49.71       46.19     10.62 o 
   1   5  16      175.98      179.49      8.64 o 
   2   5  16      658.60      684.96     21.81 o 
   3   5  16      468.41      447.80     16.35 o 
   4   5  16      159.85      137.28      9.38 o 
   5   5  16        1.50        3.99      6.58 o 
   6   5  16        8.12        6.51      7.62 o 
   7   5  16       17.73       22.06      8.73 o 
   0   6  16      551.18      614.91     28.35 o 
   1   6  16        0.69        8.06      4.20 o 
   2   6  16        3.90       -5.19      4.61 o 
   3   6  16      121.61      119.68      8.67 o 
   4   6  16       84.60       75.52      8.70 o 
   5   6  16       43.72       45.63      8.13 o 
   6   6  16       88.64       71.34     10.20 o 
   7   6  16        2.12        5.37      8.40 o 
   1   7  16        0.10       -3.02      4.23 o 
   2   7  16     2001.22     1856.19     55.01 o 
   3   7  16       53.07       63.07      7.87 o 
   4   7  16      673.89      654.64     26.87 o 
   5   7  16        4.00        7.39      7.26 o 
   6   7  16        0.31        4.20      7.54 o 
   7   7  16       11.91       18.85     10.37 o 
   0   8  16     1976.61     1816.24     71.83 o 
   1   8  16      103.74       86.31      7.31 o 
   2   8  16      602.68      550.92     20.33 o 
   3   8  16        8.90        2.95      6.26 o 
   4   8  16       78.54      105.61     10.52 o 
   5   8  16       11.55        9.11      7.57 o 
   6   8  16       32.32       30.15      9.92 o 
   7   8  16        2.30        2.08     10.14 o 
   1   9  16       13.48       10.45      5.87 o 
   2   9  16        7.34        6.07      6.16 o 
   3   9  16        0.24        3.15      6.26 o 
   4   9  16        9.65        2.88      7.07 o 
   5   9  16       17.52       14.80      9.41 o 
   6   9  16        0.48        3.78     10.99 o 
   0  10  16       81.47       62.86     11.63 o 
   1  10  16      119.81       95.33     10.00 o 
   2  10  16       21.23       17.95      6.50 o 
   3  10  16       30.51       18.98     11.00 o 
   4  10  16        4.46       16.96      8.95 o 
   5  10  16       21.83       15.31     10.11 o 
   6  10  16       13.76        4.67      9.53 o 
   1  11  16        6.96        3.70      6.98 o 
   2  11  16       65.47       50.68      8.08 o 
   3  11  16       30.54       56.99     11.75 o 
   4  11  16        0.29      -10.61      8.37 o 
   5  11  16       60.50       74.23     12.38 o 
   0  12  16       16.83        5.02     12.11 o 
   1  12  16      141.36      177.01     13.30 o 
   2  12  16        0.32        3.96      8.48 o 
   3  12  16      114.20      120.35     14.25 o 
   4  12  16       47.44       36.77     10.48 o 
   5  12  16       17.40       13.98     10.35 o 
   1  13  16        8.91       18.22     10.56 o 
   2  13  16        0.00       10.62      9.55 o 
   3  13  16       54.56       61.40     13.32 o 
   4  13  16        0.93       15.02     11.43 o 
   0  14  16      115.60       77.81     20.96 o 
   1  14  16      112.26      106.18     16.95 o 
   2  14  16        7.50       12.14     11.19 o 
   3  14  16        7.41       14.67     11.85 o 
   1   1  17        8.09        8.80      4.61 o 
   2   1  17     1479.41     1473.91     42.10 o 
   3   1  17      197.23      165.57     11.43 o 
   4   1  17      514.59      428.22     24.66 o 
   5   1  17        0.18       -7.58      5.05 o 
   6   1  17        8.90       10.82      6.46 o 
   7   1  17        0.00        9.84      7.94 o 
   0   2  17     1714.93     1680.72     66.57 o 
   1   2  17     3623.47     3566.66     96.08 o 
   2   2  17       56.61       73.63      6.76 o 
   3   2  17      467.85      463.11     22.65 o 
   4   2  17        4.09        4.77      5.10 o 
   5   2  17        4.76       -7.92      5.28 o 
   6   2  17       19.66       10.38      6.89 o 
   7   2  17       18.12        8.78      7.98 o 
   1   3  17       16.35       13.07      5.08 o 
   2   3  17      465.31      438.87     20.13 o 
   3   3  17       15.60       10.11      5.09 o 
   4   3  17     1053.51     1054.12     32.15 o 
   5   3  17       89.27       86.02     12.18 o 
   6   3  17      432.80      439.71     20.93 o 
   7   3  17       13.68        8.07      8.04 o 
   0   4  17      905.72      892.28     38.18 o 
   1   4  17      329.30      322.84     14.89 o 
   2   4  17      387.27      349.34     13.79 o 
   3   4  17      309.63      307.75     15.59 o 
   4   4  17      391.90      359.39     17.08 o 
   5   4  17      530.17      491.81     23.38 o 
   6   4  17        3.87       -0.07      7.33 o 
   7   4  17        0.33       -2.77      8.02 o 
   1   5  17       81.73       72.49      6.61 o 
   2   5  17       80.80       74.58      6.98 o 
   3   5  17        5.33        8.77      6.69 o 
   4   5  17      120.16      120.86     10.08 o 
   5   5  17        0.98       -1.83      6.17 o 
   6   5  17      312.64      264.75     16.60 o 
   7   5  17       43.72       59.10     12.39 o 
   0   6  17      636.90      642.07     32.99 o 
   1   6  17      129.93      141.42      8.93 o 
   2   6  17       34.17       38.32      6.16 o 
   3   6  17       90.78      115.07      9.53 o 
   4   6  17      615.85      600.19     32.74 o 
   5   6  17       78.14      104.78     10.31 o 
   6   6  17        6.27       10.49      8.14 o 
   7   6  17       21.48       18.47      9.32 o 
   1   7  17        0.17       -7.15      4.77 o 
   2   7  17       63.35       72.36      7.66 o 
   3   7  17       93.60       99.97      9.56 o 
   4   7  17        5.25        7.92      6.37 o 
   5   7  17        0.19        3.31      7.99 o 
   6   7  17       24.79       26.53      8.74 o 
   0   8  17      190.23      136.34     12.51 o 
   1   8  17        0.06       -2.39      5.22 o 
   2   8  17      192.34      173.23     10.56 o 
   3   8  17        2.50        6.52      6.69 o 
   4   8  17        0.41       -8.67      5.78 o 
   5   8  17        2.21        5.49      7.67 o 
   6   8  17       49.31       83.14     12.26 o 
   1   9  17       27.48       28.54      6.52 o 
   2   9  17       69.07       64.94      8.35 o 
   3   9  17       52.69       51.95      8.27 o 
   4   9  17       11.62       -2.45      7.65 o 
   5   9  17        8.83       16.20      9.68 o 
   6   9  17        0.27       -8.27      9.50 o 
   0  10  17      175.41      158.73     16.18 o 
   1  10  17      283.43      274.48     15.88 o 
   2  10  17      115.63      136.64     12.76 o 
   3  10  17       31.46       26.62      8.42 o 
   4  10  17      106.34      105.67     12.76 o 
   5  10  17        0.61        0.35      9.22 o 
   1  11  17        0.00       -6.45      7.02 o 
   2  11  17       15.15       13.07      8.67 o 
   3  11  17        3.64        2.15      7.65 o 
   4  11  17        4.64      -12.95      8.63 o 
   5  11  17        0.05       21.23     10.43 o 
   0  12  17       57.22       71.59     16.68 o 
   1  12  17        1.09       -2.17      7.57 o 
   2  12  17        8.26       -4.80      8.89 o 
   3  12  17        0.08       14.80     10.56 o 
   4  12  17       13.64        7.98      9.93 o 
   1  13  17        7.52        5.83     10.33 o 
   2  13  17       19.08       24.43     13.29 o 
   3  13  17        0.76       -2.75     10.70 o 
   0  14  17        3.40        1.77     16.43 o 
   1  14  17        0.61       -8.93     11.47 o 
   0   0  18    14037.76    14067.79    821.10 o 
   1   0  18      480.64      563.02     26.78 o 
   2   0  18     2082.38     2039.68     80.28 o 
   3   0  18      162.60      161.84     13.47 o 
   4   0  18     1019.99      999.96     43.52 o 
   5   0  18       27.77       51.13     10.33 o 
   6   0  18      583.76      529.00     28.85 o 
   7   0  18       36.65       34.87     11.83 o 
   1   1  18       89.20       90.78      7.39 o 
   2   1  18      930.72      953.74     28.99 o 
   3   1  18       56.74       72.16      7.15 o 
   4   1  18      170.42      175.47     10.22 o 
   5   1  18      132.77      153.83     10.17 o 
   6   1  18       92.34       83.04      8.73 o 
   7   1  18        3.61       -4.57      7.45 o 
   0   2  18      339.04      321.00     20.79 o 
   1   2  18      468.85      421.64     19.93 o 
   2   2  18      245.37      257.00     12.46 o 
   3   2  18       10.37        7.81      5.11 o 
   4   2  18      189.85      189.57     10.65 o 
   5   2  18        0.01        2.63      5.79 o 
   6   2  18       45.69       38.00      8.72 o 
   7   2  18       14.90       20.13      8.41 o 
   1   3  18      192.02      202.57     10.84 o 
   2   3  18       83.08       99.61      7.97 o 
   3   3  18      338.73      375.27     14.98 o 
   4   3  18        0.64        7.20      5.58 o 
   5   3  18       58.02       50.73      7.93 o 
   6   3  18       37.34       48.38     11.70 o 
   7   3  18      115.74       91.69     11.66 o 
   0   4  18      117.50      121.48     11.50 o 
   1   4  18      110.06      125.66      8.57 o 
   2   4  18      144.87      130.52      8.58 o 
   3   4  18       12.88        4.33      5.55 o 
   4   4  18      279.49      241.94     15.57 o 
   5   4  18        0.07       -4.28      6.66 o 
   6   4  18       54.00       44.78      8.89 o 
   7   4  18        1.16       14.90      8.90 o 
   1   5  18       49.45       54.98      6.91 o 
   2   5  18      508.88      499.62     18.96 o 
   3   5  18      231.15      213.14     11.01 o 
   4   5  18      138.58      109.52      9.33 o 
   5   5  18       29.69       30.21      7.79 o 
   6   5  18        1.69       16.69      8.66 o 
   7   5  18        0.25       12.06      8.55 o 
   0   6  18      508.59      517.02     28.51 o 
   1   6  18      241.51      217.27     11.33 o 
   2   6  18      339.42      296.99     16.01 o 
   3   6  18       89.76       77.87      8.34 o 
   4   6  18      348.43      264.23     20.06 o 
   5   6  18        1.70       -0.31      6.85 o 
   6   6  18       10.12        0.23      8.00 o 
   1   7  18       87.53       69.50      7.46 o 
   2   7  18      188.06      169.78     10.49 o 
   3   7  18        2.57        6.05      6.46 o 
   4   7  18       23.49       19.98      8.36 o 
   5   7  18       11.02       -0.73      7.41 o 
   6   7  18       22.90       34.82     10.08 o 
   0   8  18        2.40        1.33      7.14 o 
   1   8  18       40.47       46.82      7.60 o 
   2   8  18        4.27        6.16      5.96 o 
   3   8  18        0.27        1.62      6.43 o 
   4   8  18       70.87       76.21     10.33 o 
   5   8  18       28.07       40.63      9.12 o 
   6   8  18       10.31        8.31      9.75 o 
   1   9  18       28.21       24.65      6.98 o 
   2   9  18        7.14       18.92      7.50 o 
   3   9  18        0.00        2.61      6.76 o 
   4   9  18        5.72        4.67      7.91 o 
   5   9  18       12.56       12.45     11.33 o 
   0  10  18        2.72        0.33      9.35 o 
   1  10  18      168.52      172.43     14.26 o 
   2  10  18       20.82       14.90      7.57 o 
   3  10  18       34.83       41.55     16.46 o 
   4  10  18       11.53       15.10      8.38 o 
   5  10  18        0.12      -13.40      8.94 o 
   1  11  18        0.82       -6.49      7.94 o 
   2  11  18       15.16       13.52      9.68 o 
   3  11  18       15.48       29.73      8.75 o 
   4  11  18        0.89        4.03      9.50 o 
   0  12  18      220.54      255.53     38.54 o 
   1  12  18       19.37       13.98      8.83 o 
   2  12  18       52.93       52.28     12.27 o 
   3  12  18       14.85       16.90     11.25 o 
   1  13  18        7.01        6.03     10.83 o 
   2  13  18       35.40       31.82     13.62 o 
   1   1  19        6.90       10.34      5.62 o 
   2   1  19     1850.31     1852.68     52.40 o 
   3   1  19       34.89       43.76      7.05 o 
   4   1  19      277.63      277.36     16.09 o 
   5   1  19       36.21       42.34      7.30 o 
   6   1  19      145.49      149.83     10.83 o 
   7   1  19       28.12       41.70      9.74 o 
   0   2  19       40.05       41.33     10.57 o 
   1   2  19        9.46        2.07      5.38 o 
   2   2  19      272.65      326.69     13.84 o 
   3   2  19      104.17      120.88      8.72 o 
   4   2  19      317.68      296.86     13.58 o 
   5   2  19       46.23       61.44      8.02 o 
   6   2  19        1.43       11.77      7.60 o 
   7   2  19       18.63       20.71      9.16 o 
   1   3  19       11.63        4.08      6.52 o 
   2   3  19      137.90      158.89     10.04 o 
   3   3  19      438.41      449.27     17.34 o 
   4   3  19      341.84      313.82     16.75 o 
   5   3  19       95.12      124.36     11.81 o 
   6   3  19      199.29      188.07     14.41 o 
   0   4  19      428.07      462.72     33.20 o 
   1   4  19       40.76       27.72      6.88 o 
   2   4  19      809.69      813.77     25.83 o 
   3   4  19        0.26       -7.67      5.11 o 
   4   4  19      121.97      118.50     10.42 o 
   5   4  19       16.20       14.94      7.84 o 
   6   4  19       78.19       68.27      9.86 o 
   1   5  19       17.98       13.13      5.96 o 
   2   5  19       86.79       70.66      7.15 o 
   3   5  19        0.55       -7.13      5.60 o 
   4   5  19       17.39       17.50      7.28 o 
   5   5  19       80.87       89.27     10.29 o 
   6   5  19      166.24      152.34     13.87 o 
   0   6  19      138.90      110.62     17.46 o 
   1   6  19        0.68        8.41      5.72 o 
   2   6  19        0.29        2.18      5.72 o 
   3   6  19        8.01        3.00      6.06 o 
   4   6  19        7.62        4.02      7.09 o 
   5   6  19       11.09       10.90      7.77 o 
   6   6  19       47.19       57.44     10.55 o 
   1   7  19       34.68       29.02      6.54 o 
   2   7  19       42.64       37.68      7.44 o 
   3   7  19       92.09       86.84      9.76 o 
   4   7  19        0.31        2.85      6.86 o 
   5   7  19        4.96        1.47      7.90 o 
   0   8  19      692.58      756.97     35.26 o 
   1   8  19       25.67       26.12      7.09 o 
   2   8  19      103.62      117.78     15.28 o 
   3   8  19       55.03       55.22      8.76 o 
   4   8  19       36.21       35.80      9.25 o 
   5   8  19       29.80       33.67      9.44 o 
   1   9  19        2.85       -1.39      6.38 o 
   2   9  19       26.29       24.16      8.26 o 
   3   9  19      112.39       94.57     10.50 o 
   4   9  19        0.59       -8.12      7.78 o 
   5   9  19        6.63        4.59      9.98 o 
   0  10  19        4.82       -3.88      9.68 o 
   1  10  19       64.05       76.88     11.13 o 
   2  10  19        2.09      -10.78      7.19 o 
   3  10  19      184.48      202.97     15.69 o 
   4  10  19      200.80      202.06     15.33 o 
   1  11  19        7.25       -3.02      8.81 o 
   2  11  19      131.27      167.82     16.38 o 
   3  11  19      118.76      141.90     14.95 o 
   0  12  19       70.67      130.03     20.95 o 
   1  12  19       24.99       19.57      9.95 o 
   2  12  19        5.57        2.86     10.37 o 
   0   0  20     4727.56     4648.66    278.98 o 
   1   0  20      117.84      141.91     18.32 o 
   2   0  20     1321.97     1278.84     53.70 o 
   3   0  20       31.53       32.24      9.63 o 
   4   0  20      219.64      184.94     21.09 o 
   5   0  20        0.01        1.56     10.46 o 
   6   0  20       61.30       76.01     19.87 o 
   1   1  20        0.20       -3.98      5.78 o 
   2   1  20      152.25      165.68      9.95 o 
   3   1  20       74.14       82.32      8.08 o 
   4   1  20       28.24       23.70      6.59 o 
   5   1  20        3.06        6.40      6.42 o 
   6   1  20       10.60       14.29      7.35 o 
   0   2  20      118.25      139.97     14.40 o 
   1   2  20      236.26      195.99     17.56 o 
   2   2  20       13.83       13.41      6.40 o 
   3   2  20      118.62      107.69      9.46 o 
   4   2  20      199.14      218.49     14.62 o 
   5   2  20        5.62        7.52      6.49 o 
   6   2  20       50.87       24.62      8.81 o 
   1   3  20       63.16       94.15      9.92 o 
   2   3  20      126.47      126.11      9.38 o 
   3   3  20      349.24      339.40     15.58 o 
   4   3  20       14.30       26.29      6.81 o 
   5   3  20        5.38        5.93      7.03 o 
   6   3  20       24.33       23.25      8.95 o 
   0   4  20      278.00      239.35     21.48 o 
   1   4  20       84.87       69.62      7.90 o 
   2   4  20        2.62        2.18      5.65 o 
   3   4  20       40.68       21.05      7.40 o 
   4   4  20       47.42       35.87      7.41 o 
   5   4  20        2.29       -3.06      7.05 o 
   6   4  20        9.38        4.78      7.66 o 
   1   5  20        0.02        0.95      5.67 o 
   2   5  20       59.29       34.14      7.51 o 
   3   5  20      109.82      116.62     13.79 o 
   4   5  20       59.30       47.76      8.64 o 
   5   5  20       22.06       21.74      8.47 o 
   0   6  20       23.24       24.71      9.30 o 
   1   6  20      522.00      557.29     22.48 o 
   2   6  20       76.36       68.23      8.76 o 
   3   6  20       33.77       28.77      7.37 o 
   4   6  20      118.26      115.05     11.04 o 
   5   6  20       51.85       58.77     10.89 o 
   1   7  20        6.42        5.66      6.93 o 
   2   7  20      146.94      131.13     10.88 o 
   3   7  20       22.24       22.96      7.63 o 
   4   7  20       46.20       20.88      9.93 o 
   5   7  20      124.95      123.24     12.60 o 
   0   8  20        2.64        4.01     10.87 o 
   1   8  20       57.11       60.12     10.08 o 
   2   8  20       21.50       10.80      7.69 o 
   3   8  20       27.09       29.53      8.85 o 
   4   8  20       43.40       47.08      9.95 o 
   1   9  20       11.05       15.32      7.47 o 
   2   9  20       37.83       29.80      8.72 o 
   3   9  20       21.70       21.32      8.74 o 
   4   9  20        5.35        6.65      8.55 o 
   0  10  20       31.37       50.89     14.65 o 
   1  10  20      129.28      124.76     13.13 o 
   2  10  20       11.31       15.57      8.62 o 
   3  10  20       12.57       14.90      9.07 o 
   1  11  20        5.97        9.91      9.92 o 
   2  11  20        3.43       -0.82     10.19 o 
   1   1  21       18.83       10.94      6.74 o 
   2   1  21       22.14        6.94      6.03 o 
   3   1  21       28.00       24.10      6.58 o 
   4   1  21        9.62       15.00      6.49 o 
   5   1  21       22.22       13.66      7.10 o 
   0   2  21       41.71       15.33      9.70 o 
   1   2  21     1154.14     1208.10     47.01 o 
   2   2  21       50.75       37.08      9.01 o 
   3   2  21       94.55       94.39      8.69 o 
   4   2  21       91.12       99.78     10.18 o 
   5   2  21        8.84        6.70      6.52 o 
   1   3  21       77.42      129.66     10.18 o 
   2   3  21      120.72      136.09     10.19 o 
   3   3  21       28.89       24.93      6.99 o 
   4   3  21      130.45      130.78     10.51 o 
   5   3  21        0.96      -11.60      7.73 o 
   0   4  21       19.91       38.77     10.90 o 
   1   4  21       11.89       10.81      6.56 o 
   2   4  21      308.49      317.59     24.41 o 
   3   4  21       82.70       60.75      7.81 o 
   4   4  21      309.87      374.94     17.40 o 
   5   4  21       91.27      104.80     11.15 o 
   1   5  21       77.10       82.83      8.98 o 
   2   5  21       42.54       44.55      7.70 o 
   3   5  21      215.72      248.07     15.59 o 
   4   5  21        7.14       13.28      7.53 o 
   5   5  21       45.78       54.33      9.51 o 
   0   6  21       31.92       18.96      9.90 o 
   1   6  21      101.93      111.69      9.96 o 
   2   6  21        0.84        2.01      6.75 o 
   3   6  21        1.20        7.48      7.21 o 
   4   6  21       23.15       17.17      7.87 o 
   5   6  21        0.90      -10.87      7.25 o 
   1   7  21       26.81       22.70      8.15 o 
   2   7  21       28.58       32.58      8.04 o 
   3   7  21      207.52      203.92     21.51 o 
   4   7  21       89.74       89.09     12.93 o 
   0   8  21        4.08       -1.54     11.27 o 
   1   8  21        0.07       -3.59      7.35 o 
   2   8  21        1.33        7.89      7.97 o 
   3   8  21      103.26      129.52     16.63 o 
   4   8  21       24.36       31.60      9.06 o 
   1   9  21       58.16       93.35     12.68 o 
   2   9  21        0.12        0.27      7.98 o 
   3   9  21       15.61       19.34      9.39 o 
   0  10  21       68.40       99.13     17.39 o 
   1  10  21      168.06      188.50     16.58 o 
   2  10  21       14.54       28.99     10.46 o 
   0   0  22       54.84       47.04     18.28 o 
   1   0  22      225.74      263.89     20.40 o 
   2   0  22       48.73       60.98     11.94 o 
   3   0  22        5.19       23.63      9.19 o 
   4   0  22       17.15       13.39     11.52 o 
   5   0  22        0.43       -0.91      9.85 o 
   1   1  22        3.83       -5.70      5.95 o 
   2   1  22      128.87      163.72     11.70 o 
   3   1  22        1.28       -1.37      6.04 o 
   4   1  22       60.55       68.21      8.44 o 
   5   1  22        0.06       -1.06      6.86 o 
   0   2  22      284.50      232.64     19.16 o 
   1   2  22        3.99        7.32      6.47 o 
   2   2  22       43.09       35.31      9.26 o 
   3   2  22        0.08        0.54      6.00 o 
   4   2  22      283.60      278.55     14.11 o 
   5   2  22        1.86       -0.15      7.38 o 
   1   3  22        8.41        8.67      7.11 o 
   2   3  22      201.23      224.48     18.67 o 
   3   3  22       32.06       24.57      7.36 o 
   4   3  22       35.63       37.88     11.37 o 
   5   3  22        0.65        3.16      8.44 o 
   0   4  22      210.90      202.95     18.18 o 
   1   4  22      294.09      265.92     18.34 o 
   2   4  22      145.68      155.78     11.64 o 
   3   4  22       20.10       20.13      7.19 o 
   4   4  22       16.55       23.38      7.73 o 
   1   5  22       51.73       46.17      8.12 o 
   2   5  22       83.24       91.28      9.53 o 
   3   5  22      100.59       94.86     11.59 o 
   4   5  22       48.19       55.11      9.48 o 
   0   6  22      100.99      124.51     15.08 o 
   1   6  22        5.22       -9.89      6.78 o 
   2   6  22      137.24      149.82     12.06 o 
   3   6  22        0.04       13.82      8.24 o 
   4   6  22      266.13      312.72     18.87 o 
   1   7  22       20.05       12.02      8.03 o 
   2   7  22        0.10       -8.33      7.12 o 
   3   7  22        5.73       12.60      8.71 o 
   0   8  22       42.08       14.63     13.19 o 
   1   8  22       25.47       38.70      9.46 o 
   2   8  22        0.49       -4.99      8.82 o 
   1   9  22        0.97        9.99     10.11 o 
   1   1  23        0.90        1.83      6.85 o 
   2   1  23       91.93       79.64     10.20 o 
   3   1  23        2.56       -3.08      6.75 o 
   4   1  23        2.49        0.86      6.75 o 
   0   2  23       71.44      112.99     15.16 o 
   1   2  23       21.03       22.36      7.75 o 
   2   2  23       69.70      100.39     10.07 o 
   3   2  23        5.83       -4.82      6.69 o 
   4   2  23       78.23       73.24      9.22 o 
   1   3  23        4.23       17.80      7.48 o 
   2   3  23        6.73        7.40      6.88 o 
   3   3  23       23.28       23.45      8.22 o 
   4   3  23        9.66       18.37      8.53 o 
   0   4  23       38.62       75.22     14.03 o 
   1   4  23        7.64       17.55      7.58 o 
   2   4  23       74.45       65.50      9.15 o 
   3   4  23        0.15        1.66      7.46 o 
   1   5  23        6.21       15.42      7.58 o 
   2   5  23        2.40       -2.37      6.92 o 
   3   5  23        2.45        4.17      7.71 o 
   0   6  23       26.32       33.53     12.08 o 
   1   6  23        3.50        5.15      8.14 o 
   2   6  23       11.46       20.21      8.61 o 
   3   6  23       72.78       81.84     11.45 o 
   1   7  23        0.03        4.30      9.31 o 
   2   7  23        1.47       -0.34      8.01 o 
   0   8  23       30.88       80.13     17.81 o 
   0   0  24       53.91       82.06     25.36 o 
   1   0  24        0.03        8.63     10.30 o 
   2   0  24      270.70      338.51     24.73 o 
   3   0  24      129.03      120.65     16.18 o 
   1   1  24       81.93      115.99     11.05 o 
   2   1  24        8.28       -1.85      8.65 o 
   3   1  24       77.58       69.66      9.82 o 
   0   2  24        0.14       -1.72     10.03 o 
   1   2  24       45.10       67.68      9.59 o 
   2   2  24        3.14        3.54      8.08 o 
   3   2  24        8.17       14.62      7.80 o 
   1   3  24       50.16       48.00      8.98 o 
   2   3  24       18.30       25.21      9.03 o 
   3   3  24      133.88      124.08     15.49 o 
   0   4  24        0.04       -0.34     10.22 o 
   1   4  24        1.38      -10.14      6.76 o 
   2   4  24        0.06       -2.33      7.26 o 
   1   5  24      101.57       98.47     10.65 o 
   2   5  24       95.59      130.54     12.76 o 
   0   6  24      389.04      518.65     58.06 o 
   1   1  25        0.14        8.93     10.21 o 
   0   2  25        0.01        9.32     10.98 o 
   1   2  25       88.30      129.02     12.09 o 
                                                 
